# Supplementary material for: Network Pharmacology-Driven Sustainability: AI and Multi-Omics Synergy for Drug Discovery in Traditional Chinese Medicine
Source: Pharmaceuticals (Basel). 2025 Jul 21;18(7):1074. doi: 10.3390/ph18071074 (PMC12298991; doi:10.3390/ph18071074)
Supplement: Supplementary file 1 [file pharmaceuticals-18-01074-s001.zip › Supplementary Table 2.xlsx]

## Sheet: PubMed 7288
Supplementary Table 2. Literature collection and statistics result.
PubMed 7288
PMID	Publication Year	Create Date	DOI
40256713	2024	2025-04-21	10.1016/j.chmed.2024.11.002
40060152	2024	2025-03-10	10.1016/j.jtcme.2024.06.009
40046619	2025	2025-03-06	10.3389/fimmu.2024.1526465
39990833	2024	2025-02-24	10.12182/20241160203
39974399	2025	2025-02-20	10.21037/tcr-24-732
39944400	2025	2025-02-13	10.3389/fphar.2024.1495957
39902073	2025	2025-02-04	10.3389/fphar.2024.1496068
39885929	2025	2025-01-31	10.3389/fphar.2024.1514602
39872516	2025	2025-01-28	10.3389/fimmu.2024.1478904
39861077	2024	2025-01-25	10.3390/ph18010012
39830346	2025	2025-01-20	10.3389/fphar.2024.1444967
39877349	2025	2025-01-14	10.3389/fimmu.2024.1512519
39581285	2025	2025-01-13	10.1016/j.jep.2024.119151
39805787	2024	2025-01-13	10.19540/j.cnki.cjcmm.20240718.401
39805784	2024	2025-01-13	10.19540/j.cnki.cjcmm.20240909.401
39796505	2024	2025-01-11	10.3390/nu17010071
39796021	2024	2025-01-11	10.3390/ijms26010165
39795960	2024	2025-01-11	10.3390/ijms26010100
39770978	2024	2025-01-08	10.3390/nu16244357
39770538	2024	2025-01-08	10.3390/ph17121696
39770517	2024	2025-01-08	10.3390/ph17121675
39769348	2024	2025-01-08	10.3390/ijms252413587
39764471	2024	2025-01-07	10.3389/fphar.2024.1485915
39756311	2025	2025-01-05	10.1016/j.phymed.2024.156350
39746409	2025	2025-01-02	10.1016/j.jep.2024.119312
39742571	2025	2025-01-01	10.1016/j.phymed.2024.156345
39738192	2024	2024-12-31	10.1038/s41598-024-78142-7
39736350	2025	2024-12-30	10.1016/j.jep.2024.119304
39735336	2024	2024-12-30	10.2147/DDDT.S493198
39733801	2025	2024-12-29	10.1016/j.jep.2024.119295
39731132	2024	2024-12-28	10.1186/s13048-024-01575-1
39730994	2024	2024-12-28	10.1186/s10020-024-01022-3
39730024	2024	2024-12-27	10.1016/j.jare.2024.12.040
39725622	2024	2024-12-26	10.12122/j.issn.1673-4254.2024.12.09
39723092	2024	2024-12-26	10.1002/fsn3.4587
39722017	2024	2024-12-25	10.1186/s12870-024-05966-w
39721956	2024	2024-12-25	10.1142/S0192415X24500964
39719239	2025	2024-12-24	10.1016/j.ijbiomac.2024.139113
39719227	2025	2024-12-24	10.1016/j.jep.2024.119278
39718612	2024	2024-12-24	10.1007/s00210-024-03744-x
39718610	2024	2024-12-24	10.1007/s00210-024-03742-z
39718608	2024	2024-12-24	10.1007/s00210-024-03693-5
39717393	2024	2024-12-24	10.3389/fnut.2024.1466702
39717006	2024	2024-12-24	10.1111/mpp.70044
39716238	2024	2024-12-24	10.1186/s12951-024-03072-5
39715792	2025	2024-12-23	10.1038/s41440-024-02068-w
39710158	2025	2024-12-22	10.1016/j.jep.2024.119269
39710157	2025	2024-12-22	10.1016/j.jep.2024.119273
39708318	2025	2024-12-21	10.1016/j.celrep.2024.115079
39707861	2024	2024-12-21	10.1177/03946320241308082
39707185	2024	2024-12-20	10.1186/s10020-024-01033-0
39704779	2024	2024-12-20	10.1007/s10142-024-01506-9
39703418	2025	2024-12-20	10.1007/s13205-024-04181-6
39702881	2024	2024-12-20	10.1186/s43046-024-00246-y
39702289	2024	2024-12-20	10.1186/s12943-024-02189-3
39701796	2024	2024-12-19	10.19540/j.cnki.cjcmm.20240719.301
39701787	2024	2024-12-19	10.19540/j.cnki.cjcmm.20240709.401
39701786	2024	2024-12-19	10.19540/j.cnki.cjcmm.20240712.703
39701758	2024	2024-12-19	10.19540/j.cnki.cjcmm.20240716.303
39701737	2024	2024-12-19	10.19540/j.cnki.cjcmm.20240623.401
39701729	2024	2024-12-19	10.19540/j.cnki.cjcmm.20240716.304
39701711	2024	2024-12-19	10.19540/j.cnki.cjcmm.20240731.301
39700090	2024	2024-12-19	10.1371/journal.pone.0314961
39698569	2024	2024-12-19	10.21037/tau-24-567
39696456	2024	2024-12-19	10.1186/s13020-024-01040-7
39694427	2025	2024-12-18	10.1016/j.jep.2024.119242
39694425	2025	2024-12-18	10.1016/j.jep.2024.119259
39693920	2025	2024-12-18	10.1016/j.bioorg.2024.108059
39692955	2024	2024-12-18	10.1007/s12672-024-01641-6
39691419	2024	2024-12-18	10.1002/ibra.12165
39689746	2025	2024-12-17	10.1016/j.micpath.2024.107230
39687882	2024	2024-12-17	10.3389/fonc.2024.1502819
39684797	2024	2024-12-17	10.3390/ijms252313085
39684414	2024	2024-12-17	10.3390/ijms252312701
39680930	2024	2024-12-16	10.1021/acs.est.4c09625
39680676	2024	2024-12-16	10.1093/jpp/rgae141
39679373	2024	2024-12-16	10.3389/fphar.2024.1446707
39679136	2024	2024-12-16	10.2147/DDDT.S487371
39678804	2024	2024-12-16	10.4251/wjgo.v16.i12.4553
39677411	2024	2024-12-16	10.3892/ol.2024.14833
39674120	2025	2024-12-14	10.1016/j.phymed.2024.156316
39664589	2024	2024-12-12	10.1002/jsp2.70020
39660529	2024	2024-12-11	10.2174/0118761429322420241112051105
39657540	2025	2024-12-10	10.1016/j.intimp.2024.113758
39657405	2025	2024-12-10	10.1016/j.phymed.2024.156293
39657356	2025	2024-12-10	10.1016/j.bbrc.2024.151119
39657279	2025	2024-12-10	10.1016/j.jpba.2024.116624
39654167	2024	2024-12-10	10.1097/MD.0000000000040550
39653101	2025	2024-12-09	10.1016/j.jep.2024.119229
39651717	2025	2024-12-09	10.1097/WNR.0000000000002115
39650229	2024	2024-12-09	10.3892/ol.2024.14822
39645096	2025	2024-12-07	10.1016/j.exger.2024.112648
39640819	2024	2024-12-06	10.1016/j.heliyon.2024.e38851
39636495	2024	2024-12-05	10.1007/s11655-024-3769-6
39632659	2024	2024-12-05	10.3724/abbs.2024170
39631292	2025	2024-12-04	10.1016/j.phymed.2024.156257
39631232	2025	2024-12-04	10.1016/j.ijbiomac.2024.138345
39626534	2025	2024-12-03	10.1016/j.intimp.2024.113705
39624967	2024	2024-12-03	10.1080/07853890.2024.2396561
39623712	2024	2024-12-03	10.2174/0115734099356426241119051916
39617073	2025	2024-12-01	10.1016/j.micpath.2024.107185
39616851	2025	2024-12-01	10.1016/j.intimp.2024.113639
39616681	2025	2024-12-01	10.1016/j.psj.2024.104576
39616171	2024	2024-11-30	10.1038/s41598-024-77021-5
39615771	2025	2024-11-30	10.1016/j.jep.2024.119168
39615770	2025	2024-11-30	10.1016/j.jep.2024.119170
39613114	2025	2024-11-29	10.1016/j.bcp.2024.116673
39613006	2025	2024-11-29	10.1016/j.jep.2024.119158
39610125	2024	2024-11-29	10.2174/0113862073293081240606111739
39609491	2024	2024-11-28	10.1038/s41598-024-81063-0
39606255	2024	2024-11-28	10.1016/j.chmed.2024.07.007
39605118	2024	2024-11-28	10.14715/cmb/2024.70.10.13
39604504	2024	2024-11-28	10.1038/s41598-024-80858-5
39603364	2025	2024-11-27	10.1016/j.humpath.2024.105699
39601466	2025	2024-11-27	10.1002/adbi.202400187
39600682	2024	2024-11-27	10.2147/JIR.S493171
39598396	2024	2024-11-27	10.3390/ph17111485
39598345	2024	2024-11-27	10.3390/ph17111433
39598341	2024	2024-11-27	10.3390/ph17111429
39596301	2024	2024-11-27	10.3390/ijms252212236
39594522	2024	2024-11-27	10.3390/antiox13111380
39587349	2025	2024-11-26	10.1038/s41417-024-00843-y
39580997	2025	2024-11-24	10.1016/j.phymed.2024.156227
39580496	2024	2024-11-23	10.1038/s41598-024-76465-z
39580134	2024	2024-11-23	10.1016/j.jep.2024.119152
39579538	2025	2024-11-23	10.1016/j.intimp.2024.113612
39578202	2025	2024-11-22	10.1016/j.cjtee.2024.10.001
39577677	2025	2024-11-22	10.1016/j.jep.2024.119136
39577675	2025	2024-11-22	10.1016/j.jep.2024.119143
39577604	2025	2024-11-22	10.1016/j.exer.2024.110168
39577223	2025	2024-11-22	10.1016/j.intimp.2024.113629
39576427	2024	2024-11-22	10.1007/s11011-024-01444-2
39575390	2024	2024-11-22	10.3389/fphar.2024.1448069
39575307	2024	2024-11-22	10.3389/fcimb.2024.1445741
39574120	2024	2024-11-22	10.1186/s12967-024-05828-x
39571698	2025	2024-11-21	10.1016/j.jep.2024.119123
39571215	2025	2024-11-21	10.1016/j.jchromb.2024.124352
39569022	2024	2024-11-21	10.2147/JIR.S486412
39568590	2024	2024-11-21	10.3389/fphar.2024.1491321
39568012	2024	2024-11-20	10.1186/s41065-024-00348-6
39565148	2024	2024-11-20	10.1142/S0192415X24500691
39565140	2024	2024-11-20	10.1080/03639045.2024.2432596
39561883	2025	2024-11-19	10.1016/j.taap.2024.117158
39560818	2024	2024-11-19	10.1007/s11064-024-04270-1
39557107	2025	2024-11-18	10.1016/j.jep.2024.119126
39556988	2024	2024-11-18	10.1016/j.phymed.2024.156221
39555297	2024	2024-11-18	10.1007/s11571-024-10123-y
39552861	2024	2024-11-18	10.21037/jtd-24-700
39552470	2024	2024-11-18	10.1002/jbt.70042
39551284	2025	2024-11-17	10.1016/j.jep.2024.119118
39551179	2024	2024-11-17	10.1016/j.jormas.2024.102146
39550923	2024	2024-11-17	10.1016/j.phymed.2024.156228
39550918	2024	2024-11-17	10.1016/j.phymed.2024.156059
39549369	2025	2024-11-16	10.1016/j.bioadv.2024.214114
39548020	2024	2024-11-15	10.1007/s12672-024-01532-w
39547405	2024	2024-11-15	10.1016/j.ejphar.2024.177094
39544939	2024	2024-11-15	10.3389/fimmu.2024.1482914
39541922	2024	2024-11-14	10.1016/j.bbrc.2024.150949
39540423	2025	2024-11-14	10.1002/pca.3456
39539395	2024	2024-11-14	10.3389/fchem.2024.1415390
39538325	2024	2024-11-14	10.1186/s12931-024-03030-7
39534794	2024	2024-11-13	10.1155/2024/5521114
39534253	2024	2024-11-13	10.3389/fendo.2024.1438405
39533635	2024	2024-11-13	10.1097/MD.0000000000040457
39532223	2025	2024-11-12	10.1016/j.jep.2024.119092
39531908	2024	2024-11-12	10.1016/j.bbrc.2024.150968
39527891	2024	2024-11-11	10.1016/j.jchromb.2024.124353
39523692	2025	2024-11-11	10.1002/ptr.8370
39523498	2024	2024-11-11	10.1111/cbdd.70007
39522841	2025	2024-11-10	10.1016/j.jep.2024.119072
39522232	2024	2024-11-10	10.1016/j.bbrc.2024.150910
39520950	2024	2024-11-09	10.1016/j.phymed.2024.156219
39520273	2024	2024-11-09	10.1177/15579883241293936
39519801	2024	2024-11-09	10.3390/molecules29215160
39518920	2024	2024-11-09	10.3390/ijms252111368
39514994	2024	2024-11-08	10.1016/j.jchromb.2024.124334
39513601	2025	2024-11-08	10.3892/mmr.2024.13383
39512686	2024	2024-11-08	10.7150/ijms.100468
39510818	2025	2024-11-07	10.1002/ptr.8374
39510336	2024	2024-11-07	10.1016/j.ejphar.2024.177092
39505327	2024	2024-11-06	10.1021/acs.jafc.4c07994
39504983	2025	2024-11-06	10.1089/rej.2024.0051
39503090	2025	2024-11-06	10.1016/j.foodchem.2024.141733
39502536	2024	2024-11-06	10.3389/fphar.2024.1434812
39502334	2024	2024-11-06	10.3389/fgene.2024.1483991
39499411	2025	2024-11-05	10.1007/s11655-024-3767-8
39496506	2025	2024-11-04	10.1002/pca.3464
39494203	2024	2024-11-04	10.2147/JIR.S483652
39492775	2024	2024-11-04	10.2174/0115734099325919241025023026
39491761	2025	2024-11-04	10.1016/j.jep.2024.119020
39490433	2025	2024-11-03	10.1016/j.jep.2024.118974
39488872	2024	2024-11-03	10.1016/j.phymed.2024.156184
39488103	2024	2024-11-02	10.1016/j.phymed.2024.156182
39481627	2024	2024-10-31	10.1016/j.ejphar.2024.177074
39478146	2024	2024-10-31	10.1038/s42003-024-07107-3
39476315	2024	2024-10-30	10.1007/s40262-024-01434-8
39472740	2024	2024-10-30	10.1038/s41598-024-77897-3
39471878	2025	2024-10-29	10.1016/j.jep.2024.119007
39470475	2024	2024-10-29	10.1097/MD.0000000000040211
39469725	2024	2024-10-29	10.2147/DDDT.S479341
39469625	2024	2024-10-29	10.3389/fphar.2024.1431391
39468096	2024	2024-10-29	10.1038/s41598-024-75240-4
39466576	2025	2024-10-28	10.1007/s12035-024-04547-0
39465719	2024	2024-10-28	10.1097/MD.0000000000038351
39464340	2024	2024-10-28	10.2147/JIR.S480101
39461567	2024	2024-10-26	10.1016/j.fitote.2024.106271
39461198	2024	2024-10-26	10.1016/j.phymed.2024.156166
39458959	2024	2024-10-26	10.3390/ph17101318
39458894	2024	2024-10-26	10.3390/ph17101253
39458543	2024	2024-10-26	10.3390/nu16203549
39457402	2024	2024-10-26	10.3390/genes15101278
39455680	2024	2024-10-25	10.1038/s41598-024-75931-y
39454917	2024	2024-10-25	10.1016/j.ijbiomac.2024.136878
39454704	2025	2024-10-25	10.1016/j.jep.2024.118980
39454407	2024	2024-10-25	10.1016/j.intimp.2024.113444
39453570	2025	2024-10-25	10.1007/s40618-024-02473-5
39450854	2024	2024-10-25	10.1080/13880209.2024.2415666
39450260	2024	2024-10-25	10.3389/fonc.2024.1449143
39449745	2024	2024-10-25	10.3389/fendo.2024.1472146
39447964	2025	2024-10-24	10.1016/j.bbr.2024.115304
39447711	2025	2024-10-24	10.1016/j.jep.2024.118988
39444735	2024	2024-10-24	10.3389/fvets.2024.1475564
39442841	2024	2024-10-23	10.1016/j.ijbiomac.2024.136777
39442465	2025	2024-10-23	10.1016/j.jpba.2024.116522
39442187	2024	2024-10-23	10.1016/j.intimp.2024.113421
39440778	2024	2024-10-23	10.2174/0113862073332751241008072644
39440729	2024	2024-10-23	10.2174/0113862073329189241014102457
39440025	2024	2024-10-23	10.2147/DMSO.S477410
39436626	2024	2024-10-22	10.1002/cpz1.70020
39434162	2024	2024-10-21	10.1186/s13018-024-05174-0
39432648	2024	2024-10-21	10.1097/MD.0000000000040118
39432407	2024	2024-10-21	10.1111/cns.70049
39430861	2024	2024-10-21	10.21037/tcr-24-668
39430588	2024	2024-10-21	10.3389/fmed.2024.1475239
39429056	2025	2024-10-21	10.1002/cbdv.202401788
39427356	2024	2024-10-20	10.1016/j.jhazmat.2024.136182
39422732	2024	2024-10-18	10.1007/s00395-024-01083-9
39421985	2024	2024-10-18	10.2174/0115734099330183241008071642
39419302	2025	2024-10-17	10.1016/j.jep.2024.118954
39416822	2024	2024-10-17	10.1016/j.heliyon.2024.e38122
39410900	2024	2024-10-16	10.2174/0109298673299665240924090617
39410848	2024	2024-10-16	10.1177/2515690X241291381
39408591	2024	2024-10-16	10.3390/ijms251910259
39406549	2024	2024-10-15	10.1111/jgh.16758
39405940	2024	2024-10-15	10.1016/j.intimp.2024.113323
39403481	2024	2024-10-15	10.1016/j.heliyon.2024.e38629
39401735	2025	2024-10-14	10.1016/j.gene.2024.149001
39401665	2025	2024-10-14	10.1016/j.jep.2024.118934
39400011	2024	2024-10-14	10.2174/0115672018304338241003095955
39399124	2024	2024-10-14	10.2147/DDDT.S480248
39396852	2024	2024-10-13	10.1111/rda.14644
39396715	2025	2024-10-13	10.1016/j.jep.2024.118918
39396651	2024	2024-10-13	10.1016/j.fitote.2024.106244
39395768	2025	2024-10-12	10.1016/j.jep.2024.118892
39395767	2025	2024-10-12	10.1016/j.jep.2024.118925
39395324	2024	2024-10-12	10.1016/j.phymed.2024.156098
39395239	2024	2024-10-12	10.1016/j.jchromb.2024.124335
39387547	2024	2024-10-10	10.1080/07853890.2024.2411015
39393751	2024	2024-10-11	10.1016/j.cbi.2024.111263
39393558	2025	2024-10-11	10.1016/j.jep.2024.118896
39392030	2024	2024-10-11	10.3892/mmr.2024.13356
39388897	2024	2024-10-10	10.1016/j.intimp.2024.113357
39388895	2024	2024-10-10	10.1016/j.intimp.2024.113359
39388873	2025	2024-10-10	10.1016/j.foodchem.2024.141538
39388597	2024	2024-10-10	10.1021/acs.jafc.4c05444
39386883	2024	2024-10-10	10.1016/j.heliyon.2024.e37957
39383544	2025	2024-10-09	10.1016/j.jpba.2024.116507
39382580	2025	2024-10-09	10.1007/s00259-024-06938-w
39380772	2024	2024-10-09	10.3389/fvets.2024.1431233
39380230	2024	2024-10-09	10.19852/j.cnki.jtcm.20240806.004
39378693	2024	2024-10-08	10.1016/j.phymed.2024.156104
39378656	2024	2024-10-08	10.1016/j.intimp.2024.113035
39375410	2024	2024-10-07	10.1038/s41598-024-74243-5
39374881	2025	2024-10-07	10.1016/j.jep.2024.118887
39374877	2025	2024-10-07	10.1016/j.jep.2024.118734
39370810	2024	2024-10-07	10.3892/mmr.2024.13338
39370062	2024	2024-10-06	10.1016/j.ijbiomac.2024.136277
39368758	2025	2024-10-05	10.1016/j.jep.2024.118888
39368132	2024	2024-10-05	10.1016/j.intimp.2024.113193
39365738	2024	2024-10-04	10.7554/eLife.95427
39364737	2024	2024-10-04	10.3892/mmr.2024.13348
39362326	2025	2024-10-03	10.1016/j.jep.2024.118891
39362325	2025	2024-10-03	10.1016/j.jep.2024.118876
39362323	2025	2024-10-03	10.1016/j.jep.2024.118877
39362322	2025	2024-10-03	10.1016/j.jep.2024.118893
39357681	2024	2024-10-02	10.1016/j.taap.2024.117114
39353535	2024	2024-10-01	10.1016/j.bcp.2024.116557
39356361	2024	2024-10-02	10.1007/s00432-024-05972-3
39356318	2025	2024-10-02	10.1007/s00210-024-03481-1
39356317	2025	2024-10-02	10.1007/s00210-024-03464-2
39355840	2024	2024-10-02	10.3389/fmed.2024.1454776
39352532	2025	2024-10-01	10.1007/s00210-024-03476-y
39350988	2024	2024-10-01	10.4251/wjgo.v16.i9.3932
39347400	2024	2024-09-30	10.1016/j.heliyon.2024.e38021
39346898	2024	2024-09-30	10.3389/fcimb.2024.1458913
39343107	2025	2024-09-29	10.1016/j.jep.2024.118863
39342122	2024	2024-09-28	10.1186/s10020-024-00928-2
39338323	2024	2024-09-28	10.3390/ph17091159
39337710	2024	2024-09-28	10.3390/ijms251810219
39332540	2024	2024-09-27	10.1016/j.freeradbiomed.2024.09.042
39331625	2024	2024-09-27	10.1371/journal.pone.0311143
39331210	2025	2024-09-27	10.1007/s11655-024-4116-7
39329672	2024	2024-09-27	10.3390/bioengineering11090930
39328786	2024	2024-09-27	10.1016/j.mtbio.2024.101247
39328142	2024	2024-09-27	10.2174/0113862073322602240909113946
39327620	2024	2024-09-26	10.1186/s13020-024-01001-0
39326811	2025	2024-09-26	10.1016/j.jep.2024.118851
39326136	2024	2024-09-26	10.1016/j.phymed.2024.156025
39325365	2025	2024-09-26	10.1007/s12013-024-01528-x
39325153	2025	2024-09-26	10.1007/s00210-024-03445-5
39322020	2025	2024-09-25	10.1016/j.jep.2024.118850
39321855	2024	2024-09-25	10.1016/j.fitote.2024.106224
39319146	2024	2024-09-25	10.1016/j.heliyon.2024.e36579
39318781	2024	2024-09-25	10.3389/fphar.2024.1407525
39318778	2024	2024-09-25	10.3389/fphar.2024.1437503
39312881	2024	2024-09-23	10.1016/j.biopha.2024.117450
39312576	2024	2024-09-23	10.1371/journal.ppat.1012528
39311772	2024	2024-09-23	10.18632/aging.206116
39310899	2024	2024-09-23	10.2147/JIR.S453638
39309824	2024	2024-09-23	10.1016/j.heliyon.2024.e37491
39308695	2024	2024-09-23	10.2147/DDDT.S479881
39308674	2024	2024-09-23	10.7150/jca.98915
39307799	2024	2024-09-22	10.19540/j.cnki.cjcmm.20240516.701
39307747	2024	2024-09-22	10.19540/j.cnki.cjcmm.20240411.406
39306212	2025	2024-09-21	10.1016/j.jep.2024.118833
39305745	2024	2024-09-21	10.1016/j.phymed.2024.156031
39305611	2024	2024-09-21	10.1016/j.psj.2024.104180
39304868	2024	2024-09-20	10.1186/s12906-024-04642-8
39303507	2024	2024-09-20	10.1016/j.phymed.2024.156018
39302422	2025	2024-09-20	10.1007/s00210-024-03433-9
39301903	2024	2024-09-20	10.2174/0113862073317255240902075511
39301883	2024	2024-09-20	10.1080/07853890.2024.2404550
39299361	2025	2024-09-19	10.1016/j.jep.2024.118841
39298327	2025	2024-09-19	10.1089/fpd.2023.0169
39298823	2024	2024-09-19	10.1016/j.intimp.2024.113172
39298822	2024	2024-09-19	10.1016/j.intimp.2024.113187
39296365	2024	2024-09-19	10.3389/fchem.2024.1407667
39295929	2024	2024-09-19	10.3389/fphar.2024.1451553
39293704	2025	2024-09-18	10.1016/j.jep.2024.118835
39293314	2024	2024-09-18	10.1016/j.intimp.2024.113158
39289942	2024	2024-09-18	10.2174/0113862073326896240901110932
39289941	2024	2024-09-18	10.2174/0113862073313036240829070704
39289763	2024	2024-09-17	10.1186/s13020-024-01000-1
39287308	2024	2024-09-17	10.1097/MD.0000000000039598
39286286	2024	2024-09-17	10.2147/DDDT.S460575
39282606	2024	2024-09-16	10.2147/CMAR.S477399
39280184	2024	2024-09-16	10.4239/wjd.v15.i9.1942
39278310	2024	2024-09-15	10.1016/j.ejphar.2024.177004
39278296	2025	2024-09-15	10.1016/j.jep.2024.118806
39278295	2025	2024-09-15	10.1016/j.jep.2024.118829
39278160	2025	2024-09-15	10.1016/j.jpba.2024.116472
39276358	2024	2024-09-14	10.1080/07853890.2024.2403729
39273257	2024	2024-09-14	10.3390/ijms25179309
39272577	2024	2024-09-14	10.3390/foods13172813
39272560	2024	2024-09-14	10.3390/foods13172795
39270417	2024	2024-09-13	10.1016/j.ecoenv.2024.117039
39268151	2024	2024-09-13	10.3389/fncom.2024.1293279
39264510	2024	2024-09-12	10.1007/s12031-024-02265-9
39263577	2024	2024-09-12	10.3389/fphar.2024.1449985
39260311	2024	2024-09-11	10.1016/j.intimp.2024.113097
39259326	2025	2024-09-11	10.1007/s00277-024-05919-1
39258670	2024	2024-09-11	10.1590/1414-431X2024e13550
39258202	2024	2024-09-11	10.1016/j.heliyon.2024.e36602
39256453	2024	2024-09-10	10.1038/s41598-024-71629-3
39255828	2024	2024-09-10	10.1088/1748-605X/ad792c
39253263	2024	2024-09-10	10.1016/j.heliyon.2024.e36241
39253070	2024	2024-09-10	10.1177/15593258241282574
39252269	2024	2024-09-10	10.1097/MD.0000000000039538
39251043	2024	2024-09-09	10.1016/j.taap.2024.117097
39248061	2024	2024-09-09	10.2174/0113862073344422240906051007
39248060	2024	2024-09-09	10.2174/0113862073312956240826053228
39247836	2024	2024-09-09	10.2147/JIR.S472417
39246426	2024	2024-09-09	10.2147/IJN.S477248
39245773	2024	2024-09-08	10.1038/s41598-024-71569-y
39245142	2024	2024-09-08	10.1016/j.neuropharm.2024.110153
39245117	2024	2024-09-08	10.1016/j.ijbiomac.2024.135317
39244670	2024	2024-09-08	10.1177/09603271241281159
39242879	2024	2024-09-06	10.1038/s41598-024-71817-1
39240306	2024	2024-09-06	10.1007/s12011-024-04366-3
39239655	2024	2024-09-06	10.3389/fphar.2024.1418485
39238246	2024	2024-09-06	10.1080/0886022X.2024.2398710
39238068	2024	2024-09-05	10.1111/cns.14914
39234117	2024	2024-09-05	10.3389/fphar.2024.1426917
39234104	2024	2024-09-05	10.3389/fphar.2024.1443169
39232997	2025	2024-09-05	10.1016/j.jep.2024.118752
39226709	2024	2024-09-03	10.1016/j.phymed.2024.155967
39225883	2025	2024-09-03	10.1007/s11655-024-4103-z
39224355	2024	2024-09-03	10.1016/j.heliyon.2024.e35744
39224244	2024	2024-09-03	10.1016/j.heliyon.2024.e35234
39222781	2024	2024-09-02	10.1016/j.ijbiomac.2024.134958
39220912	2024	2024-09-02	10.1016/j.heliyon.2024.e35489
39220822	2024	2024-09-02	10.1155/2024/6111483
39219817	2024	2024-09-02	10.2147/JIR.S471097
39219692	2024	2024-09-02	10.2147/DDDT.S456656
39219424	2024	2024-09-02	10.2174/0113892010311334240816101114
39211336	2024	2024-08-30	10.3389/fmed.2024.1442071
39215261	2024	2024-08-30	10.1186/s12906-024-04589-w
39215239	2024	2024-08-30	10.1186/s12903-024-04784-8
39214272	2024	2024-08-30	10.1016/j.ejphar.2024.176951
39213037	2024	2024-08-30	10.1096/fj.202302014RRR
39212230	2024	2024-08-30	10.1096/fj.202401018RR
39209459	2024	2024-08-29	10.1503/jpn.230118
39208485	2024	2024-08-29	10.1016/j.psj.2024.104132
39207254	2024	2024-08-29	10.1089/jmf.2024.k.0039
39206630	2024	2024-08-29	10.1002/jbt.23824
39206403	2024	2024-08-29	10.34172/apb.2024.036
39197805	2025	2024-08-28	10.1016/j.jep.2024.118739
39197411	2024	2024-08-28	10.1016/j.jchromb.2024.124281
39192652	2024	2024-08-28	10.2174/0109298673302394240823114448
39192219	2024	2024-08-27	10.1186/s12906-024-04611-1
39186989	2025	2024-08-26	10.1016/j.jep.2024.118706
39186724	2024	2024-08-26	10.1093/jpp/rgae061
39181284	2025	2024-08-24	10.1016/j.jep.2024.118717
39181017	2024	2024-08-24	10.1016/j.intimp.2024.112914
39180042	2024	2024-08-23	10.1186/s12903-024-04740-6
39177661	2024	2024-08-23	10.18632/aging.206075
39175133	2024	2024-08-23	10.1093/bib/bbae414
39173028	2024	2024-08-22	10.1093/jpp/rgae071
39171596	2024	2024-08-22	10.2174/0113862073335953240820075044
39171467	2024	2024-08-22	10.2174/0113816128342075240816104654
39171177	2024	2024-08-22	10.4251/wjgo.v16.i8.3635
39171161	2024	2024-08-22	10.4251/wjgo.v16.i8.3539
39170499	2024	2024-08-22	10.1016/j.heliyon.2024.e35490
39170438	2024	2024-08-22	10.1016/j.heliyon.2024.e35491
39166080	2024	2024-08-21	10.1016/j.heliyon.2024.e34717
39163894	2024	2024-08-20	10.1016/j.jep.2024.118713
39161143	2024	2024-08-20	10.2174/0113816128319753240730052138
39159565	2024	2024-08-19	10.1016/j.intimp.2024.112960
39158620	2024	2024-08-19	10.1007/s11030-024-10961-2
39157338	2024	2024-08-19	10.1016/j.heliyon.2024.e34936
39157086	2024	2024-08-19	10.1021/acsomega.4c00056
39156500	2024	2024-08-19	10.3748/wjg.v30.i29.3511
39155275	2024	2024-08-18	10.1111/crj.13826
39154668	2024	2024-08-18	10.1016/j.jep.2024.118703
39153306	2024	2024-08-17	10.1016/j.intimp.2024.112954
39147995	2024	2024-08-15	10.1111/cbdd.14604
39146884	2024	2024-08-15	10.1016/j.jri.2024.104301
39146784	2024	2024-08-15	10.1016/j.intimp.2024.112915
39143459	2024	2024-08-14	10.1186/s12906-024-04600-4
39142714	2024	2024-08-14	10.1089/jmf.2024.k.0126
39142622	2024	2024-08-14	10.1016/j.jep.2024.118688
39140079	2024	2024-08-14	10.2147/COPD.S459814
39137627	2024	2024-08-13	10.1016/j.intimp.2024.112890
39136516	2024	2024-08-13	10.2174/0113816128312242240722080551
39135784	2024	2024-08-13	10.3389/fphar.2024.1395160
39134897	2024	2024-08-12	10.1111/cbdd.14602
39134871	2024	2024-08-12	10.1007/s11626-024-00943-x
39132822	2025	2024-08-12	10.1080/10286020.2024.2387756
39130575	2024	2024-08-12	10.1021/acsomega.4c01308
39129284	2024	2024-08-12	10.2174/0113862073321308240808075854
39129282	2024	2024-08-12	10.2174/0118715303339433240805045749
39129180	2024	2024-08-12	10.1021/acs.jafc.4c04949
39128555	2024	2024-08-11	10.1016/j.fitote.2024.106179
39127116	2024	2024-08-10	10.1016/j.jep.2024.118685
39127115	2024	2024-08-10	10.1016/j.jep.2024.118657
39121926	2024	2024-08-09	10.1016/j.jep.2024.118660
39121925	2025	2024-08-09	10.1016/j.jep.2024.118678
39120856	2024	2024-08-09	10.1007/s12013-024-01413-7
39120474	2024	2024-08-09	10.1002/ptr.8295
39114361	2024	2024-08-08	10.3389/fphar.2024.1414856
39113411	2024	2024-08-08	10.1002/bmc.5981
39108110	2024	2024-08-07	10.2174/0115680096313623240801070716
39107952	2024	2024-08-07	10.1111/cns.14799
39106141	2024	2024-08-06	10.1109/TCBB.2024.3439541
39104907	2024	2024-08-06	10.2147/JIR.S473596
39104904	2024	2024-08-06	10.2147/JIR.S446345
39104394	2024	2024-08-06	10.3389/fphar.2024.1417372
39102034	2025	2024-08-05	10.1007/s00210-024-03334-x
39101141	2024	2024-08-05	10.3389/fphar.2024.1423903
39100362	2024	2024-08-05	10.1021/acsomega.3c10163
39100223	2024	2024-08-05	10.2147/DDDT.S468119
39095732	2024	2024-08-02	10.1186/s12931-024-02927-7
39094758	2024	2024-08-02	10.1016/j.jep.2024.118644
39093995	2024	2024-08-02	10.1080/14786419.2024.2384083
39093940	2024	2024-08-02	10.7554/eLife.94903
39090531	2024	2024-08-01	10.1186/s12864-024-10665-9
39090091	2024	2024-08-01	10.1038/s41467-024-50503-w
39089660	2024	2024-08-01	10.1016/j.jep.2024.118643
39085816	2024	2024-07-31	10.1186/s10020-024-00880-1
39085510	2025	2024-07-31	10.1007/s00210-024-03324-z
39083974	2024	2024-07-31	10.1016/j.bbrc.2024.150424
39081871	2024	2024-07-31	10.2147/JIR.S459867
39081706	2024	2024-07-31	10.2147/DDDT.S458811
39081673	2024	2024-07-31	10.2147/IJGM.S466148
39079955	2024	2024-07-30	10.1038/s41467-024-50794-z
39076591	2024	2024-07-30	10.3389/fphar.2024.1415422
39076096	2024	2024-07-30	10.2174/0113862073303380240722112207
39076092	2024	2024-07-30	10.2174/0113816128312694240712072959
39075002	2024	2024-07-29	10.3760/cma.j.cn121094-20230818-00037
39074568	2024	2024-07-29	10.1016/j.mcp.2024.101977
39074420	2024	2024-07-29	10.1016/j.phymed.2024.155857
39074362	2024	2024-07-29	10.1021/acsabm.4c00694
39073415	2025	2024-07-29	10.1007/s00210-024-03310-5
39073414	2025	2024-07-29	10.1007/s00210-024-03293-3
39073190	2024	2024-07-29	10.1111/cas.16295
39072491	2025	2024-07-29	10.1080/01480545.2024.2384442
39071814	2024	2024-07-29	10.2147/DDDT.S450324
39070797	2024	2024-07-29	10.3389/fphar.2024.1370619
39069521	2024	2024-07-28	10.1038/s41598-024-67776-2
39069245	2024	2024-07-28	10.1016/j.ab.2024.115629
39067563	2024	2024-07-27	10.1016/j.ejphar.2024.176859
39066538	2024	2024-07-27	10.19852/j.cnki.jtcm.20240610.002
39066535	2024	2024-07-27	10.19852/j.cnki.jtcm.2024.04.002
39065817	2024	2024-07-27	10.3390/ph17070969
39065764	2024	2024-07-27	10.3390/ph17070914
39065761	2024	2024-07-27	10.3390/ph17070911
39061044	2024	2024-07-26	10.1186/s12906-024-04572-5
39059092	2024	2024-07-26	10.1016/j.phymed.2024.155886
39053712	2024	2024-07-25	10.1016/j.jep.2024.118611
39052060	2025	2024-07-25	10.1007/s00210-024-03278-2
39051079	2024	2024-07-25	10.12122/j.issn.1673-4254.2024.07.13
39051076	2024	2024-07-25	10.12122/j.issn.1673-4254.2024.07.10
39051070	2024	2024-07-25	10.12122/j.issn.1673-4254.2024.07.04
39050570	2024	2024-07-25	10.3389/fendo.2024.1331488
39047880	2024	2024-07-24	10.1016/j.jep.2024.118610
39047507	2024	2024-07-24	10.1016/j.compbiomed.2024.108888
39046082	2024	2024-07-24	10.1080/15384047.2024.2380023
39045563	2024	2024-07-24	10.3389/fonc.2024.1427858
39044965	2024	2024-07-24	10.1016/j.heliyon.2024.e33308
39041167	2024	2024-07-23	10.19540/j.cnki.cjcmm.20231212.701
39041138	2024	2024-07-23	10.19540/j.cnki.cjcmm.20240325.501
39041135	2024	2024-07-23	10.19540/j.cnki.cjcmm.20240202.705
39041133	2024	2024-07-23	10.19540/j.cnki.cjcmm.20240410.401
39041101	2024	2024-07-23	10.19540/j.cnki.cjcmm.20240221.502
39041093	2024	2024-07-23	10.19540/j.cnki.cjcmm.20240208.401
39038636	2024	2024-07-22	10.1016/j.ejphar.2024.176840
39038503	2024	2024-07-22	10.1016/j.jep.2024.118595
39030833	2024	2024-07-20	10.1002/bmc.5963
39029542	2024	2024-07-19	10.1016/j.jep.2024.118590
39029135	2024	2024-07-19	10.1016/j.phymed.2024.155817
39028496	2024	2024-07-19	10.1007/s12013-024-01408-4
39025160	2024	2024-07-18	10.1016/j.jep.2024.118587
39024673	2024	2024-07-18	10.1016/j.phymed.2024.155873
39023003	2024	2024-07-18	10.1002/jsfa.13703
39022084	2024	2024-07-18	10.1016/j.heliyon.2024.e33103
39018912	2024	2024-07-17	10.1016/j.colsurfb.2024.114095
39018876	2024	2024-07-17	10.1016/j.biopha.2024.117163
39017714	2025	2024-07-17	10.1007/s00210-024-03289-z
39014502	2024	2024-07-16	10.1186/s13020-024-00970-6
39013872	2024	2024-07-16	10.1038/s41540-024-00400-1
39013759	2024	2024-07-16	10.1111/cbdd.14586
39013541	2024	2024-07-16	10.1016/j.jep.2024.118583
39011417	2024	2024-07-16	10.2147/JIR.S463067
39009282	2025	2024-07-15	10.1016/j.amjms.2024.07.019
39006289	2024	2024-07-15	10.62347/GHOV4912
39005919	2024	2024-07-15	10.1016/j.heliyon.2024.e33102
39004045	2024	2024-07-14	10.1016/j.theriogenology.2024.07.008
39004032	2024	2024-07-14	10.1016/j.phymed.2024.155820
39004030	2024	2024-07-14	10.1016/j.phymed.2024.155821
39002822	2024	2024-07-13	10.1016/j.jep.2024.118576
39000335	2024	2024-07-13	10.3390/ijms25137228
38997656	2024	2024-07-12	10.1186/s12879-024-09589-2
38996953	2024	2024-07-12	10.1016/j.jep.2024.118571
38996878	2024	2024-07-12	10.1016/j.fitote.2024.106117
38994820	2024	2024-07-12	10.1111/jnc.16169
38992644	2024	2024-07-11	10.1186/s12906-024-04578-z
38992401	2024	2024-07-11	10.1016/j.jep.2024.118553
38992150	2024	2024-07-11	10.1038/s41598-024-66908-y
38990083	2024	2024-07-11	10.1111/jch.14833
38989153	2024	2024-07-11	10.3389/fphar.2024.1408304
38989144	2024	2024-07-11	10.3389/fphar.2024.1397703
38987427	2024	2024-07-10	10.1038/s41598-024-66861-w
38984939	2024	2024-07-10	10.1111/jcmm.18496
38982456	2024	2024-07-09	10.1186/s12906-024-04569-0
38979434	2024	2024-07-09	10.2147/JIR.S458132
38978983	2024	2024-07-09	10.3389/fphar.2024.1412816
38972211	2024	2024-07-07	10.1016/j.intimp.2024.112587
38968273	2024	2024-07-05	10.1371/journal.pone.0305343
38964628	2024	2024-07-04	10.1016/j.jep.2024.118518
38964626	2024	2024-07-04	10.1016/j.jep.2024.118520
38963044	2024	2024-07-04	10.3892/or.2024.8769
38962743	2024	2024-07-04	10.3389/fmed.2024.1406149
38961903	2024	2024-07-04	10.1016/j.heliyon.2024.e32526
38961002	2024	2024-07-03	10.1007/s00210-024-03262-w
38959755	2024	2024-07-03	10.1016/j.jpba.2024.116325
38959606	2024	2024-07-03	10.1016/j.biopha.2024.117048
38954252	2025	2024-07-02	10.1007/s12035-024-04326-x
38951468	2024	2024-07-01	10.1007/s12012-024-09881-2
38948030	2024	2024-07-01	10.1016/j.heliyon.2024.e32494
38946402	2024	2024-07-01	10.1080/0886022X.2024.2371059
38945470	2024	2024-06-30	10.1016/j.brainres.2024.149101
38937844	2024	2024-06-27	10.1186/s12944-024-02162-5
38934557	2024	2024-06-27	10.1002/jsfa.13664
38934275	2024	2024-06-27	10.2174/0113862073288546240528085144
38931398	2024	2024-06-27	10.3390/ph17060731
38931373	2024	2024-06-27	10.3390/ph17060706
38929152	2024	2024-06-27	10.3390/antiox13060713
38927067	2024	2024-06-27	10.3390/biom14060664
38924866	2024	2024-06-26	10.1016/j.intimp.2024.112517
38921583	2024	2024-06-26	10.3390/md22060272
38920980	2024	2024-06-26	10.3390/cimb46060308
38919088	2024	2024-06-26	10.2174/012772574X294492240527081926
38918989	2024	2024-06-26	10.2174/0113816128315677240620052444
38918234	2024	2024-06-25	10.1007/s00210-024-03238-w
38917529	2024	2024-06-25	10.1016/j.intimp.2024.112474
38915950	2023	2024-06-25	10.1002/ibra.12131
38915868	2024	2024-06-25	10.2147/DDDT.S458953
38914662	2024	2024-06-24	10.1038/s41598-024-65362-0
38913698	2024	2024-06-24	10.1371/journal.pone.0305903
38910888	2024	2024-06-24	10.3389/fphar.2024.1372094
38910483	2024	2024-06-24	10.2174/0113816128312530240607051608
38910417	2024	2024-06-24	10.2174/0113862073306667240606115002
38910414	2024	2024-06-24	10.2174/0113816128315277240610052453
38910274	2024	2024-06-24	10.2174/0113816128300103240529114808
38910191	2024	2024-06-23	10.1007/s11655-024-3910-6
38909826	2024	2024-06-23	10.1016/j.jep.2024.118467
38906030	2024	2024-06-21	10.1016/j.biopha.2024.116955
38902425	2024	2024-06-20	10.1038/s41598-024-64683-4
38901508	2024	2024-06-20	10.1016/j.ijbiomac.2024.133137
38898640	2024	2024-06-20	10.12659/MSM.944185
38897554	2024	2024-06-19	10.1016/j.jep.2024.118473
38895176	2024	2024-06-19	10.2147/DDDT.S459622
38892722	2024	2024-06-19	10.3390/nu16111790
38892616	2024	2024-06-19	10.3390/nu16111683
38889577	2024	2024-06-18	10.1016/j.jpba.2024.116264
38885915	2024	2024-06-17	10.1016/j.jep.2024.118466
38885914	2024	2024-06-17	10.1016/j.jep.2024.118447
38885333	2024	2024-06-17	10.1080/14786419.2024.2367244
38883411	2024	2024-06-17	10.1093/toxres/tfae085
38882337	2024	2024-06-17	10.1016/j.heliyon.2024.e32136
38882048	2024	2024-06-17	10.2147/DDDT.S459593
38880400	2024	2024-06-16	10.1016/j.jep.2024.118421
38879774	2024	2024-06-16	10.2174/0113862073311193240529080100
38879763	2024	2024-06-16	10.2174/0109298673291838240311075415
38878880	2024	2024-06-15	10.1016/j.jprot.2024.105227
38876248	2024	2024-06-14	10.1016/j.cbi.2024.111110
38876054	2024	2024-06-14	10.1016/j.biopha.2024.116920
38870749	2024	2024-06-13	10.1016/j.phymed.2024.155781
38869276	2024	2024-06-13	10.1128/mbio.01321-24
38867532	2024	2024-06-13	10.2174/0113816128293601240523063527
38864908	2024	2024-06-12	10.1007/s00210-024-03214-4
38864402	2024	2024-06-12	10.1093/jas/skae160
38863309	2024	2024-06-12	10.1002/ame2.12434
38862989	2024	2024-06-11	10.1186/s13024-024-00738-4
38862934	2024	2024-06-11	10.1186/s12906-024-04509-y
38862817	2024	2024-06-11	10.1038/s41401-024-01318-4
38862031	2024	2024-06-11	10.1016/j.jep.2024.118439
38860392	2024	2024-06-11	10.1002/ame2.12440
38858747	2024	2024-06-10	10.1186/s12906-024-04526-x
38858650	2024	2024-06-10	10.1186/s12906-024-04529-8
38855503	2024	2024-06-10	10.3892/ol.2024.14473
38853700	2024	2024-06-10	10.1002/bmc.5893
38853122	2024	2024-06-09	10.1016/j.phymed.2024.155728
38851758	2024	2024-06-08	10.1186/s12906-024-04527-w
38851471	2024	2024-06-08	10.1016/j.jep.2024.118441
38850960	2024	2024-06-08	10.1016/j.compbiomed.2024.108693
38849562	2024	2024-06-07	10.1007/s00403-024-03002-3
38848296	2024	2024-06-07	10.1615/CritRevImmunol.2024050244
38847173	2024	2024-06-07	10.2174/0113862073295270240522104058
38845779	2024	2024-06-07	10.3389/fmolb.2024.1339973
38845538	2024	2024-06-07	10.1177/15347354241259182
38843585	2024	2024-06-06	10.1016/j.ejmech.2024.116510
38843390	2024	2024-06-06	10.18632/aging.205903
38840248	2024	2024-06-05	10.1186/s12906-024-04516-z
38838922	2024	2024-06-05	10.1016/j.jep.2024.118422
38838270	2024	2024-06-05	10.1021/acsami.4c06972
38837097	2024	2024-06-05	10.1007/s12672-024-01070-5
38837094	2024	2024-06-05	10.1007/s11064-024-04176-y
38836245	2024	2024-06-05	10.1016/j.crphys.2024.100125
38835897	2024	2024-06-05	10.3389/fvets.2024.1390473
38835342	2024	2024-06-05	10.20517/cdr.2024.01
38835132	2024	2024-06-05	10.2174/0113862073293313240519161145
38835123	2024	2024-06-05	10.2174/0113816128293824240517113238
38834626	2024	2024-06-04	10.1038/s41598-024-61769-x
38831826	2024	2024-06-04	10.1016/j.heliyon.2024.e31452
38830298	2024	2024-06-03	10.1016/j.bbrc.2024.150186
38828741	2024	2024-06-03	10.1111/cbdd.14558
38822986	2024	2024-06-01	10.1007/s11064-024-04179-9
38822120	2024	2024-05-31	10.1007/s00210-024-03183-8
38822119	2024	2024-05-31	10.1007/s00210-024-03169-6
38816744	2024	2024-05-30	10.1186/s12906-024-04518-x
38816543	2024	2024-05-30	10.1038/s41598-024-63277-4
38815875	2024	2024-05-30	10.1016/j.jep.2024.118401
38812235	2024	2024-05-30	10.19540/j.cnki.cjcmm.20240115.706
38812206	2024	2024-05-30	10.19540/j.cnki.cjcmm.20240217.201
38812203	2024	2024-05-30	10.19540/j.cnki.cjcmm.20231127.401
38812202	2024	2024-05-30	10.19540/j.cnki.cjcmm.20231114.401
38812160	2024	2024-05-30	10.19540/j.cnki.cjcmm.20240202.706
38811901	2024	2024-05-29	10.1186/s11658-024-00599-1
38810259	2024	2024-05-29	10.1152/jn.00330.2023
38809507	2024	2024-05-29	10.18632/aging.205854
38809293	2024	2024-05-29	10.1007/s00210-024-03158-9
38805906	2024	2024-05-28	10.1016/j.intimp.2024.112262
38803378	2024	2024-05-28	10.3389/fmicb.2024.1369662
38802644	2024	2024-05-27	10.1038/s41598-024-63088-7
38800832	2024	2024-05-27	10.3389/fcimb.2024.1396279
38798219	2024	2024-05-27	10.2174/0115734099299714240516160158
38797288	2024	2024-05-26	10.1016/j.exger.2024.112464
38796983	2024	2024-05-26	10.1016/j.bcmd.2024.102858
38796469	2024	2024-05-25	10.1038/s41598-024-60871-4
38794187	2024	2024-05-25	10.3390/ph17050617
38789637	2024	2024-05-24	10.1007/s00210-024-03162-z
38788908	2024	2024-05-24	10.1016/j.ejps.2024.106794
38783679	2024	2024-05-24	10.2174/0113862073266310231026070703
38783288	2024	2024-05-23	10.1186/s12906-024-04497-z
38782310	2024	2024-05-23	10.1016/j.jep.2024.118376
38780966	2024	2024-05-23	10.1097/JCMA.0000000000001113
38776853	2024	2024-05-22	10.1016/j.intimp.2024.112299
38775721	2024	2024-05-22	10.18632/aging.205845
38773737	2024	2024-05-22	10.1080/13880209.2024.2354335
38772184	2024	2024-05-21	10.1016/j.phymed.2024.155729
38771014	2024	2024-05-21	10.1080/14786419.2024.2355590
38770346	2024	2024-05-21	10.1016/j.heliyon.2024.e30983
38769198	2024	2024-05-20	10.1007/s10787-024-01492-1
38767632	2024	2024-05-20	10.19852/j.cnki.jtcm.20231204.005
38765902	2024	2024-05-20	10.1016/j.jtauto.2024.100242
38765877	2024	2024-05-20	10.2147/DDDT.S455006
38765687	2024	2024-05-20	10.3389/fmicb.2024.1387062
38765604	2024	2024-05-20	10.1016/j.jot.2024.04.004
38763770	2024	2024-05-19	10.1002/bmc.5881
38763012	2024	2024-05-19	10.1016/j.phymed.2024.155746
38763008	2024	2024-05-19	10.1016/j.phymed.2024.155712
38761764	2024	2024-05-18	10.1016/j.jhazmat.2024.134618
38761727	2024	2024-05-18	10.1016/j.foodchem.2024.139620
38759318	2024	2024-05-17	10.1016/j.phymed.2024.155659
38759035	2024	2024-05-17	10.3233/THC-232034
38759018	2024	2024-05-17	10.3233/JAD-240298
38754569	2024	2024-05-16	10.1016/j.gene.2024.148563
38753638	2024	2024-05-16	10.1371/journal.pone.0303650
38750988	2024	2024-05-16	10.1016/j.jep.2024.118326
38750985	2024	2024-05-16	10.1016/j.jep.2024.118343
38743323	2024	2024-05-14	10.1007/s12032-024-02359-9
38742934	2024	2024-05-14	10.18632/aging.205798
38742846	2024	2024-05-14	10.1111/jcmm.18319
38741585	2024	2024-05-14	10.3389/fphar.2024.1328334
38740341	2024	2024-05-13	10.1016/j.fitote.2024.106010
38737505	2024	2024-05-13	10.21769/BioProtoc.4979
38734638	2024	2024-05-11	10.1186/s13065-024-01185-4
38733905	2024	2024-05-11	10.1016/j.phymed.2024.155722
38731576	2024	2024-05-11	10.3390/molecules29092085
38731522	2024	2024-05-11	10.3390/molecules29092028
38729247	2024	2024-05-10	10.1016/j.fitote.2024.106003
38728923	2024	2024-05-10	10.1016/j.phymed.2024.155680
38726736	2024	2024-05-10	10.1002/jssc.202300867
38726171	2024	2024-05-10	10.1016/j.heliyon.2024.e29975
38725104	2024	2024-05-09	10.1002/ptr.8227
38723920	2024	2024-05-09	10.1016/j.jep.2024.118306
38723525	2024	2024-05-09	10.1016/j.phymed.2024.155654
38721626	2024	2024-05-09	10.1080/01635581.2024.2348217
38720766	2024	2024-05-09	10.1016/j.heliyon.2024.e29903
38719475	2024	2024-05-08	10.1124/molpharm.123.000843
38718891	2024	2024-05-08	10.1016/j.jep.2024.118231
38715819	2024	2024-05-08	10.62347/MCPD8618
38715137	2024	2024-05-07	10.1186/s40168-024-01795-z
38714085	2024	2024-05-07	10.1016/j.ecoenv.2024.116411
38713950	2024	2024-05-07	10.1016/j.biopha.2024.116695
38709204	2024	2024-05-06	10.1021/acs.jcim.4c00003
38706357	2024	2024-05-06	10.2174/0113862073313394240430072032
38705429	2024	2024-05-05	10.1016/j.jep.2024.118287
38705426	2024	2024-05-05	10.1016/j.jep.2024.118288
38705107	2024	2024-05-05	10.1016/j.bioorg.2024.107416
38705031	2024	2024-05-05	10.1016/j.intimp.2024.112183
38704915	2024	2024-05-05	10.1016/j.phymed.2024.155670
38704553	2024	2024-05-04	10.1186/s12903-024-04311-9
38703660	2024	2024-05-04	10.1016/j.phymed.2024.155647
38702954	2024	2024-05-04	10.1111/jcmm.18296
38699022	2024	2024-05-03	10.1016/j.heliyon.2024.e30169
38697555	2024	2024-05-02	10.1016/j.exger.2024.112448
38696100	2025	2024-05-02	10.1007/s12033-024-01106-9
38689156	2024	2024-04-30	10.1007/s10863-024-10018-x
38685167	2024	2024-04-30	10.1016/j.compbiolchem.2024.108088
38681628	2024	2024-04-29	10.1016/j.heliyon.2024.e29722
38681206	2024	2024-04-29	10.2147/DDDT.S443305
38680343	2024	2024-04-29	10.1021/acsomega.4c00200
38680308	2024	2024-04-29	10.1021/acsomega.3c10009
38678949	2024	2024-04-28	10.1016/j.phymed.2024.155618
38678787	2024	2024-04-28	10.1016/j.bbrc.2024.149999
38677572	2024	2024-04-27	10.1016/j.jep.2024.118159
38677569	2024	2024-04-27	10.1016/j.jep.2024.118268
38676511	2024	2024-04-27	10.2174/0113862073311518240416070410
38675723	2024	2024-04-27	10.3390/molecules29081901
38675484	2024	2024-04-27	10.3390/ph17040524
38671867	2024	2024-04-27	10.3390/antiox13040419
38670409	2024	2024-04-26	10.1016/j.jep.2024.118254
38670405	2024	2024-04-26	10.1016/j.jep.2024.118236
38670393	2024	2024-04-26	10.1016/j.gene.2024.148474
38669415	2024	2024-04-26	10.1097/MD.0000000000037902
38668351	2024	2024-04-26	10.3390/metabo14040224
38667766	2024	2024-04-26	10.3390/md22040149
38665560	2024	2024-04-26	10.1016/j.heliyon.2024.e29360
38665556	2024	2024-04-26	10.1016/j.heliyon.2024.e29487
38656329	2024	2024-04-24	10.1039/d4nr00051j
38653136	2024	2024-04-23	10.1016/j.jhazmat.2024.134351
38645989	2024	2024-04-22	10.2147/DDDT.S450739
38643863	2024	2024-04-21	10.1016/j.jep.2024.118228
38643713	2024	2024-04-21	10.1016/j.phymed.2024.155597
38643459	2024	2024-04-21	10.18632/aging.205749
38643449	2024	2024-04-21	10.1007/s00210-024-03100-z
38643374	2024	2024-04-21	10.1111/psyp.14593
38642440	2024	2024-04-20	10.1016/j.plaphy.2024.108634
38642047	2024	2024-04-20	10.1002/ptr.8209
38640713	2024	2024-04-19	10.1016/j.intimp.2024.112036
38640671	2024	2024-04-19	10.1016/j.jhazmat.2024.134343
38639187	2024	2024-04-19	10.3892/mmr.2024.13226
38636836	2024	2024-04-18	10.1016/j.envpol.2024.123949
38633613	2024	2024-04-18	10.3389/fphar.2024.1282361
38631868	2024	2024-04-17	10.5582/ddt.2024.01006
38626551	2024	2024-04-16	10.1016/j.intimp.2024.112098
38623977	2024	2024-04-16	10.2174/0113862073285988240229081558
38622715	2024	2024-04-15	10.1186/s40001-024-01808-5
38621947	2024	2024-04-15	10.19540/j.cnki.cjcmm.20231210.503
38621927	2024	2024-04-15	10.19540/j.cnki.cjcmm.20231205.403
38621912	2024	2024-04-15	10.19540/j.cnki.cjcmm.20231017.701
38621909	2024	2024-04-15	10.19540/j.cnki.cjcmm.20230901.401
38621884	2024	2024-04-15	10.19540/j.cnki.cjcmm.20231115.701
38621605	2024	2024-04-15	10.1016/j.ab.2024.115534
38621329	2024	2024-04-15	10.1016/j.phymed.2024.155593
38616753	2024	2024-04-15	10.2174/0113816128289341240327072531
38614261	2024	2024-04-13	10.1016/j.jep.2024.118118
38613801	2024	2024-04-13	10.18632/aging.205734
38606505	2024	2024-04-12	10.3892/mmr.2024.13223
38604960	2024	2024-04-11	10.19813/j.cnki.weishengyanjiu.2024.02.011
38604511	2024	2024-04-11	10.1016/j.jep.2024.118178
38603854	2024	2024-04-11	10.1016/j.intimp.2024.111866
38600597	2024	2024-04-10	10.1186/s13020-024-00926-w
38591077	2024	2024-04-09	10.4239/wjd.v15.i3.530
38590639	2024	2024-04-09	10.3389/fphar.2024.1361379
38588987	2024	2024-04-08	10.1016/j.jep.2024.118157
38587076	2024	2024-04-08	10.1172/jci.insight.172509
38583728	2024	2024-04-07	10.1016/j.jep.2024.118127
38582151	2024	2024-04-06	10.1016/j.jep.2024.118129
38579646	2024	2024-04-05	10.1016/j.phymed.2024.155565
38579077	2024	2024-04-05	10.1097/MD.0000000000037512
38579044	2024	2024-04-05	10.1097/MD.0000000000037532
38578368	2024	2024-04-05	10.1007/s11033-024-09436-2
38576568	2024	2024-04-05	10.1016/j.heliyon.2024.e28833
38576495	2024	2024-04-05	10.3389/fphar.2024.1367747
38576421	2024	2024-04-05	10.3389/fcvm.2024.1286620
38573954	2024	2024-04-04	10.1371/journal.pone.0300543
38572608	2024	2024-04-04	10.2174/0113892010234591230919074245
38571642	2024	2024-04-04	10.1016/j.heliyon.2024.e28693
38571356	2024	2024-04-04	10.2174/0113816128296328240329032332
38570065	2024	2024-04-03	10.1016/j.neuropharm.2024.109939
38569296	2024	2024-04-03	10.1016/j.phymed.2024.155390
38566515	2024	2024-04-03	10.1021/acs.jafc.4c00092
38565409	2024	2024-04-02	10.1016/j.jep.2024.118140
38565001	2024	2024-04-02	10.1016/j.phymed.2024.155566
38561057	2024	2024-04-01	10.1016/j.jep.2024.118102
38560167	2024	2024-04-01	10.1016/j.heliyon.2024.e28019
38559921	2024	2024-04-01	10.1021/acsomega.3c07981
38556141	2024	2024-03-31	10.1016/j.jep.2024.118077
38555456	2024	2024-03-30	10.1186/s13065-024-01162-x
38555283	2024	2024-03-30	10.1038/s41598-024-58301-6
38554947	2024	2024-03-30	10.1016/j.lfs.2024.122592
38554577	2024	2024-03-30	10.1016/j.phymed.2024.155564
38554191	2024	2024-03-30	10.1007/s12094-024-03444-1
38552432	2024	2024-03-29	10.1016/j.phymed.2024.155538
38551603	2024	2024-03-29	10.23736/S2724-5683.24.06511-6
38545117	2024	2024-03-28	10.3389/fimmu.2024.1383464
38543095	2024	2024-03-28	10.3390/ph17030309
38542998	2024	2024-03-28	10.3390/molecules29061363
38538280	2024	2024-03-27	10.31083/j.fbl2903093
38537438	2024	2024-03-27	10.1016/j.phymed.2024.155439
38536018	2024	2024-03-27	10.18632/aging.205684
38533054	2024	2024-03-27	10.1016/j.heliyon.2024.e27829
38532341	2024	2024-03-27	10.2174/0113816128288527240108110844
38529478	2024	2024-03-26	10.2147/COPD.S442191
38528143	2024	2024-03-26	10.1038/s41598-024-57796-3
38524622	2024	2024-03-25	10.1016/j.heliyon.2024.e27999
38523541	2024	2024-03-25	10.2174/0113816128290586240315071044
38522311	2024	2024-03-24	10.1016/j.phymed.2024.155539
38520835	2024	2024-03-23	10.1016/j.phymed.2024.155338
38516703	2024	2024-03-22	10.3724/abbs.2024015
38513777	2024	2024-03-21	10.1016/j.jep.2024.118068
38513380	2024	2024-03-21	10.1016/j.phymed.2024.155427
38507138	2024	2024-03-20	10.1002/cbdv.202400506
38505919	2024	2024-03-20	10.1615/CritRevImmunol.2024051519
38504590	2024	2024-03-20	10.1002/cbdv.202400005
38504574	2024	2024-03-20	10.2174/0113862073294990240122140121
38502457	2025	2024-03-19	10.1007/s10528-024-10732-6
38499258	2024	2024-03-18	10.1016/j.jep.2024.118047
38498061	2024	2024-03-18	10.1007/s00210-024-03016-8
38496849	2024	2024-03-18	10.1016/j.heliyon.2024.e27603
38495630	2024	2024-03-18	10.2147/DDDT.S439876
38493718	2024	2024-03-17	10.1016/j.phymed.2024.155488
38492794	2024	2024-03-16	10.1016/j.jep.2024.117976
38490155	2024	2024-03-15	10.1016/j.biopha.2024.116425
38488341	2024	2024-03-15	10.1002/advs.202309086
38487966	2024	2024-03-15	10.1002/pca.3339
38486466	2024	2024-03-15	10.1002/bmc.5853
38485921	2024	2024-03-15	10.1038/s41397-024-00327-0
38484140	2024	2024-03-14	10.18632/aging.205654
38482629	2024	2024-03-14	10.2174/0113816128289845240305070522
38482051	2024	2024-03-14	10.3389/fphar.2024.1243353
38477604	2024	2024-03-13	10.4149/gpb_2023040
38477401	2024	2024-03-13	10.1111/bcpt.13999
38476533	2024	2024-03-13	10.5847/wjem.j.1920-8642.2024.030
38471370	2024	2024-03-12	10.1016/j.phymed.2024.155494
38471318	2024	2024-03-12	10.1016/j.phymed.2024.155501
38468280	2024	2024-03-12	10.1186/s13020-024-00914-0
38468126	2024	2024-03-12	10.1111/cns.14666
38467318	2024	2024-03-11	10.1016/j.jep.2024.118001
38465266	2024	2024-03-11	10.2147/DDDT.S439873
38464966	2024	2024-03-11	10.3389/fendo.2024.1347021
38463316	2024	2024-03-11	10.1021/acsomega.3c06330
38462929	2024	2024-03-11	10.1177/15347354241236205
38462913	2024	2024-03-11	10.1177/15347354241237969
38462102	2024	2024-03-10	10.1016/j.ijbiomac.2024.130644
38462021	2024	2024-03-10	10.1016/j.gene.2024.148351
38459605	2024	2024-03-08	10.1186/s13062-024-00464-3
38450095	2024	2024-03-07	10.2147/DDDT.S444625
38448739	2024	2024-03-06	10.1007/s43032-024-01500-3
38447978	2024	2024-03-06	10.1002/ptr.8177
38447844	2024	2024-03-06	10.1016/j.ijbiomac.2024.130618
38446216	2024	2024-03-06	10.1007/s00210-024-03024-8
38445701	2024	2024-03-06	10.2174/0109298673291064240227094654
38442807	2024	2024-03-05	10.1016/j.jep.2024.117917
38442573	2024	2024-03-05	10.1016/j.intimp.2024.111519
38433560	2024	2024-03-04	10.1111/cbdd.14475
38432577	2024	2024-03-03	10.1016/j.jep.2024.117900
38431192	2024	2024-03-02	10.1016/j.amjms.2024.02.008
38430615	2024	2024-03-02	10.1016/j.jpba.2024.116061
38430215	2024	2024-03-02	10.1002/cbdv.202400300
38429802	2024	2024-03-01	10.1186/s13020-024-00896-z
38428659	2024	2024-03-01	10.1016/j.jep.2024.117945
38428246	2024	2024-03-01	10.1016/j.jpba.2024.116070
38425649	2024	2024-03-01	10.3389/fphar.2024.1362161
38425392	2024	2024-03-01	10.4251/wjgo.v16.i2.493
38421706	2024	2024-02-29	10.1615/CritRevImmunol.2023051509
38419811	2024	2024-02-29	10.2147/DDDT.S450305
38418141	2024	2024-02-28	10.21873/invivo.13481
38417599	2024	2024-02-28	10.1016/j.jep.2024.117981
38417244	2024	2024-02-28	10.1016/j.phymed.2023.155073
38417185	2024	2024-02-28	10.1016/j.atherosclerosis.2024.117478
38416262	2024	2024-02-28	10.1007/s12672-024-00909-1
38415456	2024	2024-02-28	10.2174/0113862073289977240216075724
38414786	2024	2024-02-28	10.3892/etm.2024.12414
38414025	2024	2024-02-27	10.1186/s12967-024-04910-8
38412232	2024	2024-02-27	10.1021/acsnano.3c11890
38412071	2024	2024-02-27	10.1080/21691401.2024.2319827
38409323	2024	2024-02-26	10.1038/s42255-024-00984-2
38405483	2024	2024-02-26	10.1021/acsomega.3c08320
38404557	2024	2024-02-26	10.21037/tau-23-562
38403669	2024	2024-02-25	10.1186/s13020-024-00901-5
38403324	2024	2024-02-25	10.19540/j.cnki.cjcmm.20230809.401
38402418	2024	2024-02-25	10.1111/1756-185X.15077
38401490	2024	2024-02-24	10.1016/j.phymed.2024.155340
38397589	2024	2024-02-24	10.3390/foods13040612
38394486	2024	2024-02-23	10.1097/MD.0000000000037264
38387325	2024	2024-02-22	10.1016/j.bbrc.2024.149613
38384287	2024	2024-02-22	10.3389/fphar.2024.1355644
38383835	2024	2024-02-22	10.1007/s10528-023-10654-9
38382280	2024	2024-02-21	10.1016/j.phymed.2024.155382
38381309	2024	2024-02-21	10.1007/s12010-024-04887-6
38380572	2024	2024-02-21	10.1016/j.jep.2023.117349
38379588	2024	2024-02-21	10.2147/IDR.S433755
38377720	2024	2024-02-20	10.1016/j.phymed.2023.154887
38376772	2024	2024-02-20	10.1007/s12012-024-09825-w
38376588	2024	2024-02-20	10.1007/s00240-024-01533-y
38370566	2024	2024-02-19	10.2147/DDDT.S443102
38369275	2024	2024-02-18	10.1016/j.ejphar.2024.176432
38368795	2024	2024-02-18	10.1016/j.phymed.2023.155267
38366209	2024	2024-02-17	10.1093/ismejo/wrad032
38365794	2024	2024-02-16	10.1186/s13020-024-00903-3
38365767	2024	2024-02-16	10.1186/s12967-024-04875-8
38364259	2024	2024-02-16	10.18632/aging.205559
38361515	2024	2024-02-16	10.3892/etm.2024.12405
38360888	2024	2024-02-15	10.1038/s41598-024-53442-0
38360383	2024	2024-02-15	10.1016/j.jep.2024.117915
38360382	2024	2024-02-15	10.1016/j.jep.2024.117902
38357941	2024	2024-02-15	10.2174/0113862073275657231210055250
38354820	2024	2024-02-14	10.1016/j.fitote.2024.105856
38353231	2024	2024-02-14	10.1515/jcim-2023-0262
38349802	2024	2024-02-13	10.1021/acsami.3c17087
38348739	2024	2024-02-13	10.1111/jcpe.13962
38348705	2024	2024-02-13	10.1002/jbt.23648
38348599	2024	2024-02-13	10.1002/tox.24148
38347789	2024	2024-02-13	10.2174/0115734099286283240130115111
38347773	2024	2024-02-13	10.2174/0118715206258293231017063340
38347480	2024	2024-02-12	10.1186/s12865-024-00605-3
38347067	2024	2024-02-12	10.1038/s41598-024-54197-4
38344942	2024	2024-02-12	10.1080/07391102.2024.2314270
38343537	2024	2024-02-12	10.3389/fimmu.2024.1347683
38342157	2024	2024-02-11	10.1016/j.jep.2024.117862
38342156	2024	2024-02-11	10.1016/j.jep.2024.117907
38342020	2024	2024-02-11	10.1016/j.phymed.2023.155273
38296174	2024	2024-01-31	10.1016/j.jep.2024.117826
38295661	2024	2024-01-31	10.1016/j.phymed.2023.155276
38329441	2024	2024-02-08	10.18632/aging.205516
38328576	2024	2024-02-08	10.3389/fphar.2023.1282943
38322942	2024	2024-02-07	10.1016/j.heliyon.2024.e24865
38322941	2024	2024-02-07	10.1016/j.heliyon.2024.e25145
38322920	2024	2024-02-07	10.1016/j.heliyon.2024.e24785
38322849	2024	2024-02-07	10.1016/j.heliyon.2024.e24611
38321212	2024	2024-02-06	10.1007/s00210-024-02985-0
38318502	2024	2024-02-06	10.2147/DDDT.S441350
38317912	2024	2024-02-06	10.1016/j.heliyon.2024.e24988
38316223	2024	2024-02-05	10.1016/j.jep.2024.117861
38316218	2024	2024-02-05	10.1016/j.jep.2024.117859
38314262	2024	2024-02-05	10.1016/j.heliyon.2024.e24695
38313313	2024	2024-02-05	10.3389/fphar.2024.1310009
38310989	2024	2024-02-04	10.1016/j.jep.2024.117827
38305809	2024	2024-02-02	10.18632/aging.205500
38304230	2024	2024-02-02	10.3389/fmolb.2023.1266156
38303001	2024	2024-02-02	10.1186/s12906-024-04347-y
38301984	2024	2024-02-01	10.1016/j.jep.2024.117812
38299285	2024	2024-02-01	10.2174/0113862073278353231226100219
38297292	2024	2024-01-31	10.1186/s12906-024-04354-z
38296807	2024	2024-01-31	10.1111/os.13970
38290612	2024	2024-01-30	10.1016/j.jep.2024.117792
38286267	2024	2024-01-29	10.1016/j.gene.2024.148219
38286158	2024	2024-01-29	10.1016/j.jep.2024.117819
38284069	2024	2024-01-29	10.1021/acsomega.3c07655
38283796	2024	2024-01-29	10.2147/CCID.S420385
38283241	2024	2024-01-29	10.1016/j.heliyon.2024.e24012
38280662	2024	2024-01-27	10.1016/j.jep.2024.117831
38278375	2024	2024-01-26	10.1016/j.jep.2024.117824
38278374	2024	2024-01-26	10.1016/j.jep.2024.117805
38272249	2024	2024-01-25	10.1016/j.cbi.2024.110878
38267978	2024	2024-01-24	10.1186/s12906-024-04356-x
38266947	2024	2024-01-24	10.1016/j.jep.2024.117772
38266597	2024	2024-01-24	10.1016/j.micres.2023.127597
38265677	2024	2024-01-24	10.1007/s10753-023-01964-6
38260522	2024	2024-01-23	10.1101/2024.01.03.573968
38259493	2024	2024-01-23	10.3389/fimmu.2023.1330055
38259290	2024	2024-01-23	10.3389/fphar.2023.1302059
38259281	2024	2024-01-23	10.3389/fphar.2023.1338260
38256932	2024	2024-01-23	10.3390/ph17010099
38252275	2024	2024-01-22	10.1007/s00253-023-12830-8
38245950	2024	2024-01-21	10.1016/j.bioorg.2024.107140
38245694	2024	2024-01-20	10.1186/s12906-024-04342-3
38244329	2024	2024-01-20	10.1016/j.biopha.2024.116166
38243937	2024	2024-01-20	10.2174/0115734099270389240104050955
38235727	2024	2024-01-18	10.1177/02611929231225730
38232859	2024	2024-01-17	10.1016/j.jep.2024.117754
38230796	2024	2024-01-17	10.1111/cbdd.14414
38230788	2024	2024-01-17	10.1111/cbdd.14447
38230784	2024	2024-01-17	10.1111/cbdd.14440
38230768	2024	2024-01-17	10.1111/cbdd.14428
38223704	2023	2024-01-15	10.1016/j.heliyon.2023.e23535
38218856	2024	2024-01-13	10.1038/s41540-024-00329-5
38218503	2024	2024-01-13	10.1016/j.jep.2024.117756
38217904	2024	2024-01-13	10.1016/j.envint.2024.108431
38216101	2024	2024-01-12	10.1016/j.jep.2024.117728
38216099	2024	2024-01-12	10.1016/j.jep.2024.117752
38213247	2024	2024-01-12	10.19852/j.cnki.jtcm.20231215.001
38213142	2024	2024-01-12	10.2174/0113862073263839231129163200
38212810	2024	2024-01-11	10.1186/s40001-024-01637-6
38205280	2023	2024-01-11	10.1016/j.heliyon.2023.e23742
38200019	2024	2024-01-10	10.1038/s41598-023-50696-y
38199336	2024	2024-01-10	10.1016/j.jep.2024.117738
38199156	2024	2024-01-10	10.1016/j.phymed.2023.155311
38198288	2024	2024-01-10	10.1080/09205063.2023.2300493
38197913	2024	2024-01-10	10.1007/s00204-023-03637-7
38195021	2024	2024-01-09	10.1016/j.expneurol.2024.114685
38191487	2024	2024-01-08	10.1186/s13059-023-03070-0
38190953	2024	2024-01-08	10.1016/j.jep.2024.117729
38190710	2024	2024-01-08	10.1158/0008-5472.CAN-23-1693
38188548	2024	2024-01-08	10.5847/wjem.j.1920-8642.2024.016
38186298	2024	2024-01-08	10.3892/or.2023.8692
38184662	2024	2024-01-06	10.1186/s40001-023-01610-9
38184514	2024	2024-01-06	10.1007/s12672-024-00858-9
38184025	2024	2024-01-06	10.1016/j.jep.2024.117712
38178685	2024	2024-01-05	10.2174/0113862073264965231116105323
38178684	2024	2024-01-05	10.2174/0113862073266004231105164321
38176665	2024	2024-01-04	10.1016/j.jep.2024.117702
38176475	2024	2024-01-04	10.1016/j.jchemneu.2023.102386
38176273	2024	2024-01-04	10.1016/j.phymed.2023.155302
38169375	2024	2024-01-03	10.1186/s12906-023-04316-x
38163561	2024	2024-01-01	10.1016/j.jep.2023.117653
36343798	2023	2022-11-07	10.1016/j.jep.2022.115876
38417244	2024	2024-02-28	10.1016/j.phymed.2023.155073
36546685	2023	2022-12-22	10.1080/13880209.2022.2152059
37499457	2023	2023-07-27	10.1016/j.biopha.2023.115210
37392674	2023	2023-07-01	10.1016/j.phymed.2023.154915
36924863	2023	2023-03-16	10.1016/j.jep.2023.116384
36403742	2023	2022-11-20	10.1016/j.jep.2022.115933
37852337	2024	2023-10-18	10.1016/j.jep.2023.117323
37856991	2024	2023-10-19	10.1016/j.phymed.2023.155137
37318081	2023	2023-06-15	10.1080/07853890.2023.2218105
38039904	2024	2023-12-01	10.1016/j.phymed.2023.155174
36736970	2023	2023-02-03	10.1016/j.phrs.2023.106682
37799727	2023	2023-10-06	10.3389/fimmu.2023.1235575
37575231	2023	2023-08-14	10.3389/fimmu.2023.1194823
37567422	2024	2023-08-11	10.1016/j.jep.2023.117023
36587875	2023	2023-01-01	10.1016/j.jep.2022.116092
36563889	2023	2022-12-23	10.1016/j.jep.2022.116030
36265674	2023	2022-10-20	10.1016/j.jep.2022.115842
37608369	2023	2023-08-23	10.1186/s13020-023-00818-5
37548663	2024	2023-08-07	10.1007/s00210-023-02653-9
37625606	2024	2023-08-25	10.1016/j.jep.2023.117075
37086874	2023	2023-04-22	10.1016/j.jep.2023.116506
36126781	2023	2022-09-20	10.1016/j.jep.2022.115719
38024534	2023	2023-11-29	10.2147/DDDT.S432268
37736545	2023	2023-09-22	10.3389/fonc.2023.1255164
37865727	2023	2023-10-21	10.1186/s12906-023-04215-1
37879505	2024	2023-10-25	10.1016/j.jep.2023.117342
37257328	2023	2023-05-31	10.1016/j.phymed.2023.154873
37598188	2023	2023-08-19	10.1186/s12906-023-04084-8
37879795	2023	2023-10-25	10.1016/S1875-5364(23)60457-1
36252879	2023	2022-10-17	10.1016/j.jep.2022.115833
36822344	2023	2023-02-23	10.1016/j.jep.2023.116289
37410583	2023	2023-07-06	10.1080/13880209.2023.2230477
37247682	2023	2023-05-29	10.1016/j.jep.2023.116691
37597360	2023	2023-08-19	10.1016/j.phymed.2023.155017
37713995	2023	2023-09-15	10.1016/j.biopha.2023.115501
37643320	2023	2023-08-29	10.1111/jcmm.17932
37925002	2024	2023-11-04	10.1016/j.jep.2023.117291
37906393	2023	2023-10-31	10.1007/s11011-023-01312-5
37606264	2023	2023-08-22	10.1080/13880209.2023.2248188
37984544	2024	2023-11-20	10.1016/j.jep.2023.117438
37321079	2023	2023-06-15	10.1016/j.phymed.2023.154925
37350984	2023	2023-06-23	10.2147/DDDT.S409659
38041080	2023	2023-12-01	10.1186/s12906-023-04254-8
36762111	2023	2023-02-10	10.3389/fphar.2023.1113213
38145012	2023	2023-12-25	10.2147/JIR.S433840
37565668	2023	2023-08-11	10.1080/13880209.2023.2241521
37295575	2023	2023-06-09	10.1016/j.jep.2023.116749
38013284	2023	2023-11-28	10.1097/MD.0000000000036144
37180648	2023	2023-05-14	10.21037/tcr-22-2292
37138582	2023	2023-05-04	10.2147/DDDT.S404710
37216777	2023	2023-05-22	10.1016/j.compbiomed.2023.106999
37964842	2023	2023-11-15	10.1016/j.heliyon.2023.e21219
37361218	2023	2023-06-26	10.3389/fphar.2023.1159094
37453621	2024	2023-07-15	10.1016/j.jep.2023.116919
37957754	2023	2023-11-14	10.1186/s13020-023-00852-3
37990310	2023	2023-11-22	10.1186/s12906-023-04205-3
37004399	2023	2023-04-02	10.1016/j.phymed.2023.154783
37494353	2023	2023-07-26	10.1371/journal.pone.0289118
37748389	2023	2023-09-25	10.1016/j.phymed.2023.155102
36873789	2023	2023-03-06	10.1155/2023/1066057
37207881	2023	2023-05-19	10.1016/j.jep.2023.116590
37788787	2024	2023-10-03	10.1016/j.jep.2023.117261
37682156	2023	2023-09-08	10.1097/MD.0000000000035034
37279814	2023	2023-06-06	10.1016/j.jep.2023.116676
37462387	2023	2023-07-18	10.1080/13880209.2023.2234000
38159821	2024	2023-12-30	10.1016/j.jep.2023.117667
37153415	2023	2023-05-08	10.1016/j.heliyon.2023.e15631
36321233	2023	2022-11-02	10.2174/1386207326666221031115440
37109624	2023	2023-04-28	10.3390/medicina59040666
38155401	2023	2023-12-29	10.2174/0113862073254607231107074015
36939253	2023	2023-03-20	10.3791/64847
37369336	2023	2023-06-27	10.1016/j.jep.2023.116738
37694785	2023	2023-09-11	10.2174/1381612829666230911105931
37217155	2023	2023-05-22	10.1016/j.jep.2023.116669
37308028	2023	2023-06-12	10.1016/j.jep.2023.116773
37567426	2024	2023-08-11	10.1016/j.jep.2023.117012
38259290	2024	2024-01-23	10.3389/fphar.2023.1302059
37806535	2024	2023-10-08	10.1016/j.jep.2023.117218
37849727	2023	2023-10-18	10.3389/fphar.2023.1242194
38176273	2024	2024-01-04	10.1016/j.phymed.2023.155302
37250630	2023	2023-05-30	10.3389/fmed.2023.1193132
37287697	2023	2023-06-08	10.2147/DDDT.S406483
38034481	2023	2023-11-30	10.2147/DDDT.S436360
37533633	2023	2023-08-03	10.3389/fphar.2023.1148171
38103844	2024	2023-12-16	10.1016/j.jep.2023.117600
36918900	2023	2023-03-15	10.1186/s13018-023-03696-7
37954274	2023	2023-11-13	10.1016/j.heliyon.2023.e21714
38027768	2023	2023-11-29	10.1016/j.heliyon.2023.e21800
36424369	2023	2022-11-24	10.1002/cbdv.202200916
36414217	2023	2022-11-22	10.1016/j.jep.2022.115924
37836830	2023	2023-10-14	10.3390/molecules28196987
36597607	2023	2023-01-04	10.2174/1386207326666230103160151
37437794	2024	2023-07-12	10.1016/j.jep.2023.116874
37879508	2024	2023-10-25	10.1016/j.jep.2023.117340
37690812	2023	2023-09-10	10.1111/cbdd.14340
37464262	2023	2023-07-18	10.1186/s13018-023-03842-1
37586441	2024	2023-08-16	10.1016/j.jep.2023.117048
38149569	2023	2023-12-27	10.1016/j.intimp.2023.111033
37386834	2023	2023-06-30	10.4196/kjpp.2023.27.4.365
37950195	2023	2023-11-10	10.1186/s12906-023-04244-w
37680723	2023	2023-09-08	10.3389/fphar.2023.1201296
37419225	2024	2023-07-07	10.1016/j.jep.2023.116873
38056534	2024	2023-12-06	10.1016/j.jep.2023.117540
37405052	2023	2023-07-05	10.3389/fphar.2023.1147360
37964307	2023	2023-11-14	10.1186/s12906-023-04232-0
37880698	2023	2023-10-26	10.1186/s12906-023-04223-1
37348247	2023	2023-06-22	10.1016/j.phymed.2023.154905
38093206	2023	2023-12-13	10.1186/s12906-023-04272-6
37861043	2023	2023-10-20	10.2174/0113862073273396231010102606
36778026	2023	2023-02-13	10.3389/fphar.2023.1108518
37201664	2023	2023-05-18	10.1016/j.jep.2023.116639
37657208	2023	2023-09-01	10.1016/j.phymed.2023.155019
36777624	2023	2023-02-13	10.1155/2023/5933125
37838121	2023	2023-10-14	10.1016/j.ijbiomac.2023.127429
37173696	2023	2023-05-12	10.1186/s12906-023-03970-5
38077799	2023	2023-12-11	10.4239/wjd.v14.i11.1672
37898972	2023	2023-10-29	10.1007/s11030-023-10750-3
36923354	2023	2023-03-16	10.3389/fphar.2023.1047184
37422122	2023	2023-07-08	10.1016/j.ejphar.2023.175895
37087476	2023	2023-04-22	10.1186/s13018-023-03761-1
37229255	2023	2023-05-25	10.3389/fphar.2023.1154743
37406747	2024	2023-07-05	10.1016/j.jep.2023.116856
37209606	2023	2023-05-20	10.1016/j.phymed.2023.154872
37249930	2023	2023-05-30	10.2147/DDDT.S407339
36814499	2023	2023-02-23	10.3389/fphar.2023.1060464
37832105	2023	2023-10-13	10.1097/MD.0000000000035384
36288650	2023	2022-10-26	10.1016/j.phymed.2022.154500
38102686	2023	2023-12-16	10.1186/s41065-023-00303-x
38087272	2023	2023-12-13	10.1186/s12906-023-04286-0
37488573	2023	2023-07-24	10.1186/s12906-023-04079-5
37843333	2023	2023-10-16	10.26355/eurrev_202310_33947
37449157	2023	2023-07-14	10.1016/j.heliyon.2023.e17393
37429602	2023	2023-07-10	10.1093/jrr/rrad050
36925055	2023	2023-03-16	10.1016/j.ab.2023.115116
37257708	2023	2023-05-31	10.1016/j.jep.2023.116675
37730607	2023	2023-09-20	10.1186/s13020-023-00810-z
37969842	2023	2023-11-16	10.21037/jgo-23-684
37995823	2024	2023-11-23	10.1016/j.jep.2023.117480
37547579	2023	2023-08-07	10.4239/wjd.v14.i7.1057
36915642	2023	2023-03-14	10.2147/DDDT.S387570
36094770	2023	2022-09-12	10.1007/s11655-022-3677-6
37295576	2023	2023-06-09	10.1016/j.jep.2023.116750
37693094	2023	2023-09-11	10.1016/j.jtcme.2023.03.008
37576692	2023	2023-08-14	10.1021/acsomega.3c03716
36793356	2023	2023-02-16	10.3389/fnmol.2023.1074703
36961551	2023	2023-03-24	10.1007/s00210-023-02464-y
36998242	2023	2023-03-31	10.2147/DDDT.S397969
37007045	2023	2023-04-03	10.3389/fphar.2023.1144907
37201662	2023	2023-05-18	10.1016/j.jep.2023.116572
37142145	2023	2023-05-04	10.1016/j.jep.2023.116576
37382018	2023	2023-06-29	10.19540/j.cnki.cjcmm.20230202.703
36875721	2023	2023-03-06	10.2147/DDDT.S397185
35718968	2023	2022-06-20	10.2174/1386207325666220617151600
38042385	2024	2023-12-02	10.1016/j.jep.2023.117518
38081397	2024	2023-12-11	10.1016/j.jep.2023.117565
36819991	2023	2023-02-23	10.2147/DDDT.S395207
37866462	2024	2023-10-22	10.1016/j.jep.2023.117337
37989425	2024	2023-11-21	10.1016/j.jep.2023.117410
38050247	2023	2023-12-05	10.1097/MD.0000000000036349
37393234	2023	2023-07-01	10.1186/s13027-023-00520-z
38104871	2024	2023-12-17	10.1016/j.jep.2023.117586
36863144	2023	2023-03-02	10.1016/j.intimp.2023.109894
37138492	2023	2023-05-04	10.2174/1381612829666230503164755
37056062	2023	2023-04-14	10.2174/1386207326666230413091715
36280016	2023	2022-10-24	10.1016/j.jep.2022.115768
36923105	2023	2023-03-16	10.2147/DDDT.S399183
36874921	2023	2023-03-06	10.1155/2023/4967544
37403268	2023	2023-07-05	10.1093/jpp/rgad065
38380572	2024	2024-02-21	10.1016/j.jep.2023.117349
36599852	2023	2023-01-04	10.1038/s41598-022-26043-y
36827925	2023	2023-02-24	10.1016/j.intimp.2023.109898
36820405	2023	2023-02-23	10.1155/2023/5827613
37266143	2023	2023-06-02	10.3389/fphar.2023.1121643
37931831	2024	2023-11-06	10.1016/j.jep.2023.117347
37515871	2023	2023-07-29	10.1016/j.compbiomed.2023.107206
36872279	2023	2023-03-05	10.19540/j.cnki.cjcmm.20220926.501
38382279	2024	2024-02-21	10.1016/j.phymed.2023.155222
36660250	2023	2023-01-20	10.2147/DDDT.S385208
36332761	2023	2022-11-04	10.1016/j.jep.2022.115861
37777026	2024	2023-09-30	10.1016/j.jep.2023.117241
37561259	2023	2023-08-10	10.1007/s11064-023-04004-9
38259493	2024	2024-01-23	10.3389/fimmu.2023.1330055
37957674	2023	2023-11-14	10.1186/s13018-023-04352-w
38145861	2024	2023-12-25	10.1016/j.jep.2023.117657
37393270	2023	2023-07-01	10.1186/s13048-023-01210-5
36714532	2023	2023-01-30	10.1155/2023/9021546
36714956	2023	2023-01-30	10.1042/BSR20220893
37898439	2024	2023-10-28	10.1016/j.jep.2023.117357
37802377	2024	2023-10-06	10.1016/j.jep.2023.117279
38042386	2024	2023-12-02	10.1016/j.jep.2023.117515
37841059	2023	2023-10-16	10.1016/j.jsps.2023.101792
37516057	2023	2023-07-29	10.1016/j.phymed.2023.154963
36738944	2023	2023-02-04	10.1016/j.jep.2023.116181
36682301	2023	2023-01-22	10.1016/j.phymed.2023.154664
36883114	2023	2023-03-08	10.2147/DDDT.S386941
37619855	2024	2023-08-24	10.1016/j.jep.2023.117071
37429502	2024	2023-07-10	10.1016/j.jep.2023.116886
37454750	2024	2023-07-16	10.1016/j.jep.2023.116899
38159820	2024	2023-12-30	10.1016/j.jep.2023.117678
37057280	2023	2023-04-14	10.7150/jca.76591
38223704	2023	2024-01-15	10.1016/j.heliyon.2023.e23535
37879510	2024	2023-10-25	10.1016/j.jep.2023.117329
38377720	2024	2024-02-20	10.1016/j.phymed.2023.154887
36937843	2023	2023-03-20	10.3389/fphar.2023.1135601
37600507	2023	2023-08-21	10.1002/mco2.338
38040415	2024	2023-12-01	10.1111/cbdd.14413
36611103	2023	2023-01-07	10.1038/s41598-023-27593-5
36284394	2023	2022-10-26	10.2174/1386207326666221024144543
37446707	2023	2023-07-14	10.3390/molecules28135045
37861962	2024	2023-10-20	10.1007/s11655-023-3559-6
37815058	2024	2023-10-10	10.1002/jbt.23544
37777029	2024	2023-09-30	10.1016/j.jep.2023.117179
36401725	2023	2022-11-19	10.1007/s12010-022-04263-2
37229244	2023	2023-05-25	10.3389/fphar.2023.1076815
37551408	2023	2023-08-08	10.2147/DDDT.S419130
38105677	2023	2023-12-18	10.3724/zdxbyxb-2023-0315
38205280	2023	2024-01-11	10.1016/j.heliyon.2023.e23742
37609865	2023	2023-08-23	10.1002/bmc.5722
38055068	2024	2023-12-06	10.1007/s00210-023-02870-2
37666060	2023	2023-09-04	10.1016/j.phymed.2023.155031
37994399	2024	2023-11-23	10.1002/jssc.202300134
38104880	2024	2023-12-17	10.1016/j.jep.2023.117576
38061286	2024	2023-12-07	10.1016/j.phymed.2023.155211
38273838	2024	2024-01-26	10.3389/fphar.2023.1275558
38104882	2024	2023-12-17	10.1016/j.jep.2023.117579
37214436	2023	2023-05-22	10.3389/fphar.2023.1135264
35933455	2023	2022-08-06	10.1007/s11030-022-10501-w
37832810	2024	2023-10-13	10.1016/j.jep.2023.117270
36866542	2023	2023-03-03	10.31083/j.fbl2802034
36668893	2023	2023-01-20	10.3390/toxins15010073
37454260	2023	2023-07-16	10.19852/j.cnki.jtcm.2023.04.004
37523835	2023	2023-07-31	10.1016/j.phymed.2023.154998
38158102	2024	2023-12-29	10.1016/j.jep.2023.117599
37142141	2023	2023-05-04	10.1016/j.jep.2023.116557
37282864	2023	2023-06-07	10.19540/j.cnki.cjcmm.20221222.401
36195301	2023	2022-10-04	10.1016/j.jep.2022.115754
37647678	2023	2023-08-30	10.1016/j.intimp.2023.110844
36352148	2023	2022-11-09	10.1007/s00432-022-04463-7
37532071	2024	2023-08-02	10.1016/j.jep.2023.116984
36201277	2023	2022-10-06	10.2174/1573409918666221006122426
37757709	2023	2023-09-27	10.1016/j.phymed.2023.155085
37750171	2023	2023-09-26	10.2147/JIR.S418345
36760468	2023	2023-02-10	10.1155/2023/5652276
37865269	2024	2023-10-21	10.1016/j.ab.2023.115360
37495029	2024	2023-07-26	10.1016/j.jep.2023.116938
38163225	2023	2024-01-01	10.1016/j.heliyon.2023.e22971
37653800	2023	2023-09-01	10.1097/MD.0000000000034866
38163558	2024	2024-01-01	10.1016/j.jep.2023.117647
36464109	2023	2022-12-04	10.1016/j.fct.2022.113541
37673198	2024	2023-09-06	10.1016/j.jep.2023.117110
37308900	2023	2023-06-12	10.1186/s12906-023-04027-3
37972910	2024	2023-11-16	10.1016/j.jep.2023.117408
37467820	2024	2023-07-19	10.1016/j.jep.2023.116898
36787478	2023	2023-02-14	10.1089/jmf.2022.K.0029
38151179	2024	2023-12-27	10.1016/j.jep.2023.117641
38104874	2024	2023-12-17	10.1016/j.jep.2023.117584
38096633	2024	2023-12-14	10.1016/j.jpba.2023.115830
36435408	2023	2022-11-26	10.1016/j.jep.2022.115949
36602525	2023	2023-01-05	10.18632/aging.204465
36866196	2023	2023-03-03	10.2147/DDDT.S398808
37549861	2024	2023-08-07	10.1016/j.jep.2023.117008
36860681	2023	2023-03-02	10.7150/ijms.80329
37187363	2023	2023-05-15	10.1016/j.jep.2023.116637
37962044	2023	2023-11-14	10.2174/0109298665268153231024111622
37741472	2024	2023-09-23	10.1016/j.jep.2023.117178
37215853	2023	2023-05-22	10.1016/j.heliyon.2023.e15682
37832811	2024	2023-10-13	10.1016/j.jep.2023.117250
37480968	2024	2023-07-22	10.1016/j.jep.2023.116937
36220511	2023	2022-10-11	10.1016/j.jep.2022.115820
37168991	2023	2023-05-11	10.3389/fphar.2023.1173110
37454259	2023	2023-07-16	10.19852/j.cnki.jtcm.20230524.002
37923253	2024	2023-11-03	10.1016/j.jep.2023.117373
37769864	2023	2023-09-28	10.1016/j.cbi.2023.110711
37295574	2023	2023-06-09	10.1016/j.jep.2023.116744
37996895	2023	2023-11-23	10.1186/s12986-023-00770-z
37304218	2023	2023-06-12	10.1016/j.jot.2023.05.002
37361599	2023	2023-06-26	10.3389/fonc.2023.1174848
36876711	2023	2023-03-06	10.26355/eurrev_202302_31398
36654467	2023	2023-01-19	10.2174/1386207326666230118121436
36959600	2023	2023-03-24	10.1186/s12906-023-03915-y
37490989	2024	2023-07-25	10.1016/j.jep.2023.116945
36576506	2023	2022-12-28	10.1007/s00210-022-02370-9
36474082	2023	2022-12-06	10.1007/s11655-022-3589-5
37560652	2023	2023-08-10	10.1016/j.heliyon.2023.e18298
36976504	2023	2023-03-28	10.1007/s12010-023-04462-5
37275616	2023	2023-06-05	10.3389/fvets.2023.1123449
36874613	2023	2023-03-06	10.1155/2023/4572660
37769392	2023	2023-09-28	10.1016/j.biopha.2023.115560
37328080	2023	2023-06-16	10.1016/j.jep.2023.116765
37129744	2024	2023-05-02	10.1007/s12010-023-04481-2
37809372	2023	2023-10-09	10.1016/j.heliyon.2023.e19546
37770919	2023	2023-09-28	10.1186/s12906-023-04148-9
36776258	2023	2023-02-13	10.3389/fcvm.2023.1111475
37056910	2023	2023-04-14	10.2147/JIR.S402395
37324499	2023	2023-06-16	10.3389/fphar.2023.1195567
38098593	2023	2023-12-15	10.1097/MS9.0000000000000920
37201666	2023	2023-05-18	10.1016/j.jep.2023.116571
37716491	2024	2023-09-16	10.1016/j.jep.2023.117166
37128200	2023	2023-05-02	10.1016/j.jtcme.2023.01.002
36216196	2023	2022-10-10	10.1016/j.jep.2022.115799
37451489	2024	2023-07-14	10.1016/j.jep.2023.116912
36713827	2023	2023-01-30	10.3389/fphar.2023.1101240
37453868	2023	2023-07-15	10.1016/j.joim.2023.06.008
38027573	2023	2023-11-29	10.1016/j.heliyon.2023.e21744
37764479	2023	2023-09-28	10.3390/molecules28186702
37088240	2023	2023-04-23	10.1016/j.jep.2023.116539
37329789	2023	2023-06-17	10.1016/j.foodchem.2023.136619
36933873	2023	2023-03-18	10.1016/j.jep.2023.116396
36805486	2023	2023-02-22	10.1016/j.phymed.2023.154717
37959658	2023	2023-11-14	10.3390/molecules28217238
37506783	2024	2023-07-28	10.1016/j.jep.2023.116967
38027135	2023	2023-11-29	10.3389/fendo.2023.1257298
37257711	2023	2023-05-31	10.1016/j.jep.2023.116679
37868820	2023	2023-10-23	10.2147/DDDT.S428814
38061471	2024	2023-12-07	10.1016/j.ejphar.2023.176251
36637916	2023	2023-01-13	10.1097/MD.0000000000032623
37113393	2023	2023-04-28	10.3892/ol.2023.13781
36661523	2023	2023-01-20	10.3390/cimb45010037
36469428	2023	2022-12-05	10.1002/cbdv.202200904
36535331	2023	2022-12-19	10.1016/j.jep.2022.116062
36545745	2023	2022-12-22	10.2174/1871530323666221220141716
36967867	2023	2023-03-27	10.1016/j.heliyon.2023.e14353
37921741	2023	2023-11-03	10.1080/07391102.2023.2274515
38076040	2023	2023-12-11	10.1016/j.heliyon.2023.e22421
38158678	2023	2023-12-30	10.14715/cmb/2023.69.13.19
38129051	2024	2023-12-21	10.1016/j.foodres.2023.113746
36465034	2023	2022-12-05	10.1111/jocd.15542
37434431	2023	2023-07-12	10.1080/15376516.2023.2223291
36937875	2023	2023-03-20	10.3389/fphar.2023.1079539
37069580	2023	2023-04-18	10.1186/s13020-023-00745-5
37563784	2023	2023-08-11	10.1111/cbdd.14315
36828194	2023	2023-02-24	10.1016/j.jep.2023.116222
36740793	2023	2023-02-06	10.2174/1573409919666230203144207
36529247	2023	2022-12-18	10.1016/j.jep.2022.116053
36825591	2023	2023-02-24	10.1002/cbdv.202201110
37171392	2023	2023-05-12	10.18632/aging.204718
36743801	2023	2023-02-06	10.3389/fnins.2023.1093180
36701702	2023	2023-01-26	10.1097/MD.0000000000032693
37673277	2023	2023-09-06	10.1016/j.fitote.2023.105665
37432229	2023	2023-07-11	10.3390/nu15092065
37023836	2023	2023-04-06	10.1016/j.jep.2023.116435
37935081	2024	2023-11-07	10.1016/j.phymed.2023.155158
36527428	2023	2022-12-17	10.1093/bib/bbac526
36860812	2023	2023-03-02	10.1155/2023/8397111
38032489	2024	2023-11-30	10.1007/s00210-023-02869-9
37076581	2023	2023-04-19	10.1038/s41598-023-33673-3
36669713	2023	2023-01-20	10.1016/j.brainres.2023.148247
37719108	2023	2023-09-18	10.7717/peerj.15948
37142148	2023	2023-05-04	10.1016/j.jep.2023.116573
37178981	2023	2023-05-13	10.1016/j.jep.2023.116553
36624435	2023	2023-01-09	10.1186/s12906-022-03826-4
37106406	2023	2023-04-27	10.1186/s13020-023-00747-3
37855353	2023	2023-10-19	10.2174/0115734099272592231004170422
37525208	2023	2023-07-31	10.1186/s13018-023-04014-x
36641437	2023	2023-01-14	10.1186/s13020-023-00710-2
36179951	2023	2022-09-30	10.1016/j.jep.2022.115746
36863641	2023	2023-03-02	10.1016/j.jep.2023.116312
37031824	2023	2023-04-09	10.1016/j.jep.2023.116451
37058761	2023	2023-04-14	10.1016/j.compbiomed.2023.106899
37100262	2023	2023-04-26	10.1016/j.jep.2023.116533
37390845	2023	2023-06-30	10.1080/13880209.2023.2225546
37363456	2023	2023-06-26	10.1097/MS9.0000000000000804
37245233	2023	2023-05-28	10.26402/jpp.2023.1.06
38114126	2023	2023-12-19	10.19540/j.cnki.cjcmm.20230707.501
36913767	2023	2023-03-13	10.1016/j.molimm.2023.02.013
36721211	2023	2023-02-01	10.1186/s12906-023-03843-x
36183952	2023	2022-10-02	10.1016/j.jep.2022.115769
36895345	2023	2023-03-10	10.1016/j.heliyon.2023.e13877
38113987	2024	2023-12-19	10.1016/j.jep.2023.117593
36162550	2023	2022-09-26	10.1016/j.jep.2022.115751
36807376	2023	2023-02-22	10.1038/s41598-023-30141-w
36228890	2023	2022-10-13	10.1016/j.jep.2022.115800
38160865	2024	2023-12-31	10.1016/j.jep.2023.117658
37440274	2024	2023-07-13	10.1080/07391102.2023.2231544
36670362	2023	2023-01-20	10.1186/s10020-023-00605-w
37778523	2024	2023-10-01	10.1016/j.jep.2023.117246
38026929	2023	2023-11-29	10.3389/fphar.2023.1187797
36942296	2023	2023-03-21	10.3389/jpps.2023.11234
36330645	2023	2022-11-04	10.2174/1386207326666221103120322
36401750	2023	2022-11-19	10.1007/s11655-021-3726-1
37416661	2023	2023-07-07	10.1016/j.heliyon.2023.e17612
36872278	2023	2023-03-05	10.19540/j.cnki.cjcmm.20221102.703
37181345	2023	2023-05-14	10.21037/atm-23-1321
37282883	2023	2023-06-07	10.19540/j.cnki.cjcmm.20230203.501
36865745	2023	2023-03-03	10.1155/2023/6931644
37386769	2023	2023-06-30	10.1080/13880209.2023.2229380
37258471	2023	2023-05-31	10.31083/j.fbl2805094
37890804	2024	2023-10-27	10.1016/j.jep.2023.117338
37390239	2023	2023-06-30	10.1097/MD.0000000000034178
37005436	2023	2023-04-03	10.1038/s41598-023-32472-0
37533317	2023	2023-08-03	10.1002/bmc.5709
36535333	2023	2022-12-19	10.1016/j.jep.2022.116060
38115259	2023	2023-12-20	10.1097/MD.0000000000036602
36911881	2023	2023-03-13	10.1016/j.heliyon.2023.e14029
36655330	2023	2023-01-19	10.1080/13880209.2023.2166085
36692827	2023	2023-01-24	10.1007/s00210-023-02389-6
36882566	2023	2023-03-07	10.1007/s00210-023-02447-z
38163561	2024	2024-01-01	10.1016/j.jep.2023.117653
37257350	2023	2023-05-31	10.1016/j.ecoenv.2023.115082
36969872	2023	2023-03-27	10.3389/fphar.2023.1114010
38134066	2023	2023-12-22	10.1097/MD.0000000000036656
37019293	2023	2023-04-05	10.1016/j.ymeth.2023.04.001
36608502	2023	2023-01-06	10.1016/j.phymed.2022.154639
38003540	2023	2023-11-25	10.3390/ijms242216348
38113990	2024	2023-12-19	10.1016/j.jep.2023.117614
37802827	2023	2023-10-06	10.19540/j.cnki.cjcmm.20221212.402
37981113	2024	2023-11-19	10.1016/j.jep.2023.117463
37147870	2023	2023-05-06	10.1111/phpp.12880
36017844	2023	2022-08-26	10.2174/1386207325666220823144054
37793997	2024	2023-10-04	10.1111/cbdd.14363
36628744	2023	2023-01-11	10.1016/j.aca.2022.340642
36539682	2023	2022-12-20	10.1007/s13577-022-00824-z
36963342	2023	2023-03-24	10.1016/j.bioadv.2023.213378
37556347	2023	2023-08-09	10.18632/aging.204934
36685421	2023	2023-01-23	10.1016/j.heliyon.2022.e12777
37802813	2023	2023-10-06	10.19540/j.cnki.cjcmm.20230510.701
35266101	2023	2022-03-10	10.1007/s11030-022-10404-w
37123085	2023	2023-05-01	10.1155/2023/9402155
37005817	2023	2023-04-03	10.19540/j.cnki.cjcmm.20221201.701
37088234	2023	2023-04-23	10.1016/j.jep.2023.116526
38098028	2023	2023-12-15	10.1186/s13018-023-04453-6
36773790	2023	2023-02-11	10.1016/j.jep.2023.116172
37713894	2023	2023-09-15	10.1097/MD.0000000000034835
36503032	2023	2022-12-12	10.1016/j.jep.2022.116031
37488546	2023	2023-07-24	10.1186/s13020-023-00781-1
37517028	2024	2023-07-30	10.1080/07391102.2023.2239901
37453628	2024	2023-07-15	10.1016/j.jep.2023.116902
36868438	2023	2023-03-03	10.1016/j.jep.2023.116330
38186655	2023	2024-01-08	10.3389/fphar.2023.1320322
36846003	2023	2023-02-27	10.21037/atm-22-6611
37802828	2023	2023-10-06	10.19540/j.cnki.cjcmm.20230320.406
36809697	2023	2023-02-22	10.1016/j.compbiomed.2023.106660
37182677	2023	2023-05-14	10.1016/j.jep.2023.116616
36577490	2023	2022-12-28	10.1016/j.jep.2022.116074
36410574	2023	2022-11-21	10.1016/j.jep.2022.115944
37282967	2023	2023-06-07	10.19540/j.cnki.cjcmm.20221114.701
37751436	2023	2023-09-26	10.1371/journal.pone.0291693
35440303	2023	2022-04-20	10.2174/1386207325666220418095316
38104881	2024	2023-12-17	10.1016/j.jep.2023.117580
38114219	2023	2023-12-19	10.19540/j.cnki.cjcmm.20230725.401
36872277	2023	2023-03-05	10.19540/j.cnki.cjcmm.20221014.705
36649851	2023	2023-01-17	10.1016/j.jep.2022.116088
37396157	2023	2023-07-03	10.1016/j.jtcme.2023.02.010
37169143	2023	2023-05-11	10.1016/j.ejphar.2023.175670
36775078	2023	2023-02-12	10.1016/j.jep.2023.116252
36218392	2023	2022-10-11	10.1080/08923973.2022.2134790
37321099	2023	2023-06-15	10.1016/j.compbiomed.2023.107160
36705239	2023	2023-01-27	10.2174/1386207326666230127151049
37005850	2023	2023-04-03	10.19540/j.cnki.cjcmm.20221209.401
37814868	2023	2023-10-10	10.12122/j.issn.1673-4254.2023.09.11
36806191	2023	2023-02-22	10.1002/bab.2451
37108310	2023	2023-04-28	10.3390/ijms24087149
37833759	2023	2023-10-14	10.1186/s12906-023-04170-x
38212002	2023	2024-01-11	10.19540/j.cnki.cjcmm.20230818.401
36725269	2023	2023-02-01	10.19540/j.cnki.cjcmm.20220920.401
38212033	2023	2024-01-11	10.19540/j.cnki.cjcmm.20220811.701
37474991	2023	2023-07-20	10.19540/j.cnki.cjcmm.20230202.702
36634726	2023	2023-01-12	10.1016/j.jep.2023.116155
37219693	2023	2023-05-23	10.1007/s10753-023-01826-1
36597703	2023	2023-01-04	10.1080/14786419.2022.2162517
36933875	2023	2023-03-18	10.1016/j.jep.2023.116290
37286729	2023	2023-06-07	10.1038/s41417-023-00635-w
37088235	2023	2023-04-23	10.1016/j.jep.2023.116457
36841025	2023	2023-02-25	10.1016/j.biopha.2023.114434
35642108	2023	2022-06-01	10.2174/1386207325666220531091324
38039873	2024	2023-12-01	10.1016/j.jpba.2023.115846
38058447	2023	2023-12-07	10.1016/j.heliyon.2023.e22650
36566660	2023	2022-12-25	10.1016/j.psj.2022.102415
37348406	2023	2023-06-22	10.1016/j.biopha.2023.115021
37005819	2023	2023-04-03	10.19540/j.cnki.cjcmm.20221026.401
36820399	2023	2023-02-23	10.1155/2023/4359616
37815727	2024	2023-10-10	10.1007/s11655-023-3601-8
36791926	2023	2023-02-15	10.1016/j.jep.2023.116246
37783409	2024	2023-10-02	10.1016/j.jep.2023.117265
37779218	2024	2023-10-02	10.1002/pca.3287
38104875	2024	2023-12-17	10.1016/j.jep.2023.117589
37961070	2023	2023-11-14	10.1016/j.jsps.2023.101829
37147756	2023	2023-05-05	10.19852/j.cnki.jtcm.2023.03.004
36796187	2023	2023-02-16	10.1016/j.phymed.2023.154706
37798251	2023	2023-10-05	10.1093/bib/bbad344
36647064	2023	2023-01-16	10.1186/s12906-022-03823-7
37774413	2023	2023-09-29	10.1093/jpp/rgad087
36862182	2023	2023-03-02	10.1007/s00403-023-02575-9
36202164	2023	2022-10-06	10.1016/j.jep.2022.115772
37538856	2022	2023-08-04	10.1016/j.chmed.2022.08.003
38114185	2023	2023-12-19	10.19540/j.cnki.cjcmm.20230706.402
36746295	2023	2023-02-06	10.1016/j.jep.2023.116193
36646160	2023	2023-01-16	10.1016/j.jep.2023.116168
37931719	2024	2023-11-06	10.1016/j.fitote.2023.105718
36790003	2023	2023-02-15	10.2174/1381612829666230215100507
36403744	2023	2022-11-20	10.1016/j.jep.2022.115930
38056934	2024	2023-12-06	10.1111/cbdd.14412
37642288	2024	2023-08-29	10.1080/15376516.2023.2253305
38039928	2024	2023-12-01	10.1016/j.bioorg.2023.107007
38114115	2023	2023-12-19	10.19540/j.cnki.cjcmm.20230630.401
37634750	2024	2023-08-27	10.1016/j.jep.2023.117096
37952762	2024	2023-11-12	10.1016/j.fitote.2023.105744
37985150	2023	2023-11-20	10.3779/j.issn.1009-3419.2023.101.27
37744058	2023	2023-09-25	10.3389/fchem.2023.1250043
36636603	2023	2023-01-13	10.1155/2023/9241090
36934667	2023	2023-03-19	10.1016/j.phymed.2023.154744
37214397	2023	2023-05-22	10.3389/fnins.2023.1059496
37451151	2023	2023-07-14	10.1016/j.phymed.2023.154933
37282879	2023	2023-06-07	10.19540/j.cnki.cjcmm.20230117.704
36845637	2023	2023-02-27	10.1155/2023/6183551
37524857	2023	2023-07-31	10.1038/s41598-023-39655-9
37984122	2024	2023-11-20	10.1016/j.phymed.2023.155160
36994890	2023	2023-03-30	10.1080/13880209.2023.2191641
37059246	2023	2023-04-14	10.1016/j.jep.2023.116454
37939611	2023	2023-11-08	10.1016/j.biopha.2023.115690
37936097	2023	2023-11-07	10.1186/s12906-023-04217-z
37437377	2023	2023-07-12	10.1016/j.biopha.2023.115153
36898572	2023	2023-03-10	10.1016/j.cbi.2023.110448
37660001	2023	2023-09-02	10.1186/s12935-023-03042-1
38162665	2023	2024-01-01	10.3389/fimmu.2023.1305656
37738207	2023	2023-09-22	10.1093/jpp/rgad078
36043772	2023	2022-08-31	10.2174/1386207325666220827152654
37138547	2023	2023-05-04	10.1080/08916934.2023.2205053
36681316	2023	2023-01-21	10.1016/j.ejphar.2023.175522
38115108	2023	2023-12-20	10.1186/s12967-023-04755-7
37086707	2023	2023-04-22	10.1016/j.phymed.2023.154801
36990301	2023	2023-03-29	10.1016/j.jep.2023.116418
37542273	2023	2023-08-04	10.1186/s13020-023-00798-6
37834220	2023	2023-10-14	10.3390/ijms241914771
38098246	2024	2023-12-15	10.1111/jcmm.18058
37557938	2024	2023-08-09	10.1016/j.jep.2023.117014
38153596	2024	2023-12-28	10.1007/s11655-023-3650-z
37954637	2023	2023-11-13	10.1155/2023/7807302
36067838	2023	2022-09-06	10.1016/j.jep.2022.115688
38202631	2023	2024-01-11	10.3390/molecules29010049
37670946	2023	2023-09-06	10.3389/fphar.2023.1237686
37570816	2023	2023-08-12	10.3390/molecules28155846
37759772	2023	2023-09-28	10.3390/biom13091372
37264383	2023	2023-06-01	10.1186/s12906-023-03990-1
37660954	2024	2023-09-03	10.1016/j.jep.2023.117121
37059558	2023	2023-04-14	10.1016/j.carbpol.2023.120831
36923359	2023	2023-03-16	10.3389/fphar.2023.1038492
36841364	2023	2023-02-25	10.1016/j.freeradbiomed.2023.02.016
36566522	2023	2022-12-25	10.1016/j.biopha.2022.114122
36821628	2023	2023-02-23	10.1093/jpp/rgad001
37431995	2023	2023-07-11	10.1128/msystems.00345-23
38094014	2023	2023-12-14	10.1016/j.chmed.2023.02.003
38045159	2023	2023-12-04	10.1016/j.heliyon.2023.e22154
37752580	2023	2023-09-26	10.1186/s13643-023-02306-1
37951426	2024	2023-11-11	10.1016/j.ijbiomac.2023.128015
36410694	2023	2022-11-21	10.1016/j.ymeth.2022.11.002
38008277	2024	2023-11-26	10.1016/j.jep.2023.117488
36660407	2023	2023-01-20	10.1007/s13755-022-00207-6
37694790	2023	2023-09-11	10.2174/0929867331666230908090326
36617598	2023	2023-01-08	10.1002/mabi.202200436
37814866	2023	2023-10-10	10.12122/j.issn.1673-4254.2023.09.09
37463000	2023	2023-07-18	10.1039/d3tb01189e
37292872	2023	2023-06-09	10.1101/2023.05.16.541018
37769886	2024	2023-09-28	10.1016/j.jep.2023.117217
36945601	2023	2023-03-22	10.1101/2023.03.03.531019
36924861	2023	2023-03-16	10.1016/j.jep.2023.116349
37402073	2023	2023-07-04	10.1007/s00726-023-03300-6
37062134	2023	2023-04-16	10.1016/j.phymed.2023.154814
36442237	2023	2022-11-28	10.1016/j.bbrc.2022.10.104
38065349	2024	2023-12-08	10.1016/j.jep.2023.117553
36519623	2023	2022-12-15	10.1021/acs.jcim.2c01099
37033970	2023	2023-04-10	10.3389/fimmu.2023.1149810
38114489	2023	2023-12-19	10.1038/s41467-023-44162-6
36929198	2023	2023-03-17	10.3892/ijo.2023.5505
37567584	2023	2023-08-11	10.1002/adhm.202300877
37499844	2024	2023-07-27	10.1016/j.jep.2023.116962
37451487	2024	2023-07-14	10.1016/j.jep.2023.116915
38072640	2024	2023-12-10	10.1002/advs.202307271
34895945	2022	2021-12-13	10.1016/j.tips.2021.11.004
30846939	2019	2019-03-09	10.3389/fphar.2019.00123
30941682	2020	2019-04-04	10.1007/s11655-019-3064-0
23787177	2013	2013-06-22	10.1016/S1875-5364(13)60037-0
34883416	2022	2021-12-09	10.1016/j.phymed.2021.153837
32148533	2020	2020-03-10	10.1155/2020/1646905
34512330	2021	2021-09-13	10.3389/fphar.2021.693701
31649545	2019	2019-10-26	10.3389/fphar.2019.01185
34054546	2021	2021-05-31	10.3389/fphar.2021.672054
34899707	2021	2021-12-13	10.3389/fimmu.2021.756550
33516447	2021	2021-01-31	10.1016/S1875-5364(21)60001-8
33613866	2021	2021-02-22	10.1016/j.csbj.2021.01.033
34838694	2022	2021-11-28	10.1016/j.phrs.2021.106000
33497736	2021	2021-01-26	10.1016/j.lfs.2021.119105
34880601	2021	2021-12-09	10.2147/DDDT.S338439
31972422	2020	2020-01-24	10.1016/j.intimp.2019.106179
35221674	2022	2022-02-28	10.2147/DDDT.S330947
32333952	2020	2020-04-26	10.1016/j.jep.2020.112842
34434264	2021	2021-08-26	10.3892/etm.2021.10484
33152435	2021	2020-11-05	10.1016/j.jep.2020.113549
34809653	2021	2021-11-23	10.1186/s13020-021-00534-y
35757520	2022	2022-06-27	10.2147/DDDT.S360790
31819371	2019	2019-12-11	10.2147/DDDT.S216644
31683034	2020	2019-11-05	10.1016/j.jep.2019.112371
32810624	2021	2020-08-19	10.1016/j.jep.2020.113281
34883426	2022	2021-12-09	10.1016/j.foodchem.2021.131755
30618762	2018	2019-01-09	10.3389/fphar.2018.01472
28686181	2017	2017-07-08	10.3390/molecules22071135
33183189	2021	2020-11-13	10.2174/1381612826666201112142408
34938183	2021	2021-12-23	10.3389/fphar.2021.765563
33273808	2020	2020-12-04	10.2147/DDDT.S282112
35777118	2022	2022-07-01	10.1016/j.phymed.2022.154268
33746756	2021	2021-03-22	10.3389/fphar.2021.619288
35610020	2022	2022-05-24	10.19852/j.cnki.jtcm.20220408.003
26030402	2015	2015-06-02	10.1039/c5np00005j
31717456	2019	2019-11-14	10.3390/molecules24224050
32372953	2020	2020-05-07	10.3389/fphar.2020.00425
34182246	2021	2021-06-28	10.1016/j.intimp.2021.107873
32464328	2020	2020-05-29	10.1016/j.phrs.2020.104935
31964157	2020	2020-01-23	10.1142/S0192415X20500093
34809966	2022	2021-11-23	10.1016/j.compbiomed.2021.104636
35617887	2022	2022-05-26	10.1016/j.phymed.2022.154189
31692519	2019	2019-11-07	10.2147/DDDT.S207823
33613277	2021	2021-02-22	10.3389/fphar.2020.589175
34524820	2021	2021-09-15	10.1021/acs.jproteome.1c00435
34708627	2021	2021-10-28	10.19852/j.cnki.jtcm.2021.05.005
34933331	2022	2021-12-21	10.1093/bib/bbab542
35397390	2022	2022-04-09	10.1016/j.intimp.2022.108756
34419609	2021	2021-08-22	10.1016/j.jep.2021.114534
33444720	2021	2021-01-14	10.1016/j.jep.2021.113817
35701780	2022	2022-06-14	10.1186/s13018-022-03194-2
35784743	2022	2022-07-05	10.3389/fphar.2022.914518
35840059	2022	2022-07-15	10.1016/j.jep.2022.115535
35760072	2022	2022-06-27	10.18433/jpps32911
35938510	2022	2022-08-08	10.1080/13880209.2022.2103718
34508802	2022	2021-09-11	10.1016/j.jep.2021.114609
36405067	2022	2022-11-21	10.1016/j.chmed.2022.09.001
33958856	2021	2021-05-07	10.2147/DDDT.S304911
35383784	2022	2022-04-06	10.1039/d1fo04386b
32848794	2020	2020-08-28	10.3389/fphar.2020.01194
35154014	2022	2022-02-14	10.3389/fendo.2021.841668
35631398	2022	2022-05-28	10.3390/ph15050572
31734262	2020	2019-11-18	10.1016/j.lfs.2019.117063
31276975	2019	2019-07-06	10.1016/j.intimp.2019.105725
33588742	2022	2021-02-16	10.2174/1871530321666210215161921
34961592	2021	2021-12-28	10.1016/S1875-5364(22)60154-7
34371113	2021	2021-08-09	10.1016/j.jep.2021.114506
25160070	2014	2014-08-28	10.1002/ddr.21214
35222272	2022	2022-02-28	10.3389/fendo.2022.813772
35359864	2022	2022-04-01	10.3389/fphar.2022.816350
36145272	2022	2022-09-23	10.3390/ph15091051
35671864	2022	2022-06-07	10.1016/j.jep.2022.115444
34649566	2021	2021-10-15	10.1186/s13018-021-02751-5
36339546	2022	2022-11-07	10.3389/fphar.2022.1002537
33152801	2021	2020-11-05	10.1111/jfbc.13547
33773465	2021	2021-03-27	10.1016/j.biopha.2021.111490
35754692	2022	2022-06-27	10.1155/2022/1583773
35427726	2022	2022-04-15	10.1016/j.jep.2022.115283
33819766	2021	2021-04-05	10.1016/j.phymed.2021.153535
33864464	2021	2021-04-17	10.1093/jpp/rgab050
34225018	2021	2021-07-05	10.1016/j.biopha.2021.111846
35356545	2022	2022-03-31	10.1016/j.csbj.2022.03.006
34961587	2021	2021-12-28	10.1016/S1875-5364(21)60079-1
29250548	2017	2017-12-19	10.1155/2017/7573904
35002696	2021	2022-01-10	10.3389/fphar.2021.752211
36182651	2022	2022-10-01	10.1016/j.joim.2022.09.004
35513215	2022	2022-05-05	10.1016/j.jep.2022.115335
35646981	2022	2022-06-01	10.3389/fmed.2022.897392
36304327	2022	2022-10-28	10.3389/fbinf.2022.928116
32990308	2020	2020-09-29	10.1042/BSR-20192920_RET
35334426	2022	2022-03-25	10.1016/j.biopha.2022.112823
34702323	2021	2021-10-27	10.1186/s13020-021-00521-3
33505489	2021	2021-01-28	10.1155/2021/2541316
35509887	2022	2022-05-05	10.3389/fpsyt.2022.870742
35298131	2022	2022-03-17	10.1021/acs.chemrestox.1c00404
35991891	2022	2022-08-22	10.3389/fphar.2022.926901
33732042	2021	2021-03-18	10.1016/j.sjbs.2020.12.050
36176185	2022	2022-09-30	10.12659/AOT.937469
36501282	2022	2022-12-11	10.3390/plants11233243
25779920	2014	2015-03-18	10.1186/s12918-014-0105-3
36340795	2022	2022-11-07	10.3389/fnins.2022.943400
36343039	2022	2022-11-07	10.1097/MD.0000000000031055
33430980	2020	2021-01-12	10.1186/s13321-020-0409-9
35114343	2022	2022-02-03	10.1016/j.jep.2022.115058
36051114	2022	2022-09-02	10.12998/wjcc.v10.i20.6900
36222119	2022	2022-10-12	10.1142/S0192415X22500872
28280467	2017	2017-03-11	10.3389/fphar.2017.00074
35543243	2022	2022-05-11	10.1042/BSR20212812
35909589	2022	2022-08-01	10.1155/2022/1892384
35600856	2022	2022-05-23	10.3389/fphar.2022.878937
36073658	2022	2022-09-08	10.1002/cbdv.202200386
36172495	2022	2022-09-29	10.7717/peerj.13852
31899674	2020	2020-01-04	10.2174/1386207323666200102124302
36386232	2022	2022-11-17	10.3389/fphar.2022.966218
35707481	2022	2022-06-16	10.1155/2022/8361808
35646655	2022	2022-06-01	10.3389/fonc.2022.807718
22727577	2012	2012-06-26	10.1016/j.drudis.2012.06.008
27334200	2016	2016-06-24	10.2174/1568026616666160530181328
35318816	2022	2022-03-23	10.1111/bcpt.13722
36093517	2022	2022-09-12	10.21037/tcr-22-1716
33995549	2021	2021-05-17	10.1155/2021/6665137
36076294	2022	2022-09-08	10.1186/s12967-022-03623-0
35791465	2022	2022-07-06	10.1002/bmc.5434
34984720	2022	2022-01-05	10.1002/bmc.5319
36234930	2022	2022-10-14	10.3390/molecules27196391
35128682	2022	2022-02-07	10.1111/jfbc.14068
35398502	2022	2022-04-10	10.1016/j.jep.2022.115268
35990602	2022	2022-08-22	10.3389/fcell.2022.900637
35432593	2022	2022-04-18	10.1155/2022/5080191
35668782	2022	2022-06-07	10.1155/2022/8773527
36532755	2022	2022-12-19	10.3389/fphar.2022.1038656
35140801	2022	2022-02-10	10.1155/2022/8037488
34815154	2022	2021-11-24	10.1016/j.phymed.2021.153777
35978041	2022	2022-08-17	10.1038/s41598-022-18326-1
35745580	2022	2022-06-24	10.3390/ph15060654
35779819	2022	2022-07-02	10.1016/j.jep.2022.115513
36258089	2022	2022-10-18	10.1007/s43032-022-01102-x
30618740	2018	2019-01-09	10.3389/fphar.2018.01440
35186103	2022	2022-02-21	10.1155/2022/7753508
36382627	2022	2022-11-16	10.1080/07853890.2022.2095665
35876857	2022	2022-07-25	10.1093/jaoacint/qsac079
36523484	2022	2022-12-16	10.1155/2022/6113093
35185568	2022	2022-02-21	10.3389/fphar.2022.812587
36430769	2022	2022-11-26	10.3390/ijms232214281
35600818	2022	2022-05-23	10.3389/fnut.2022.836500
35462916	2022	2022-04-25	10.3389/fphar.2022.849994
35433443	2022	2022-04-18	10.3389/fonc.2022.854596
36448035	2022	2022-11-30	10.2147/DDDT.S386031
35987410	2022	2022-08-20	10.1016/j.jep.2022.115649
35083024	2022	2022-01-27	10.1155/2022/4139200
35721129	2022	2022-06-20	10.3389/fphar.2022.788388
36324421	2022	2022-11-03	10.2147/DDDT.S375281
34349832	2021	2021-08-05	10.1155/2021/9933236
35680038	2022	2022-06-09	10.1016/j.jep.2022.115448
24707305	2014	2014-04-08	10.1155/2014/138460
35567992	2022	2022-05-14	10.1016/j.phymed.2022.154147
36184634	2022	2022-10-02	10.1186/s12906-022-03729-4
36058481	2022	2022-09-04	10.1016/j.jep.2022.115679
35839542	2022	2022-07-15	10.1016/j.compbiomed.2022.105790
30036890	2019	2018-07-24	10.1055/a-0660-0236
35517983	2022	2022-05-06	10.2147/DDDT.S327433
31892939	2019	2020-01-02	10.1186/s13020-019-0280-7
35688255	2022	2022-06-10	10.1016/j.jep.2022.115442
35814224	2022	2022-07-11	10.3389/fphar.2022.934729
33364948	2020	2020-12-28	10.3389/fphar.2020.572387
36532739	2022	2022-12-19	10.3389/fphar.2022.1105804
35304274	2022	2022-03-19	10.1016/j.jep.2022.115150
36353495	2022	2022-11-10	10.3389/fphar.2022.1017433
35665070	2022	2022-06-06	10.3389/fchem.2022.869972
35367217	2022	2022-04-03	10.1016/j.ab.2022.114679
36578822	2022	2022-12-29	10.2147/DDDT.S384927
35458095	2022	2022-04-23	10.3390/nu14081533
36313368	2022	2022-10-31	10.3389/fphar.2022.1040504
28956809	2017	2017-09-29	10.3390/molecules22101617
23762149	2013	2013-06-14	10.1155/2013/621423
35992559	2022	2022-08-22	10.1155/2022/9116175
26477351	2015	2015-10-20	10.2174/1386207318666151019093606
35308213	2022	2022-03-21	10.3389/fphar.2022.812716
36434729	2022	2022-11-26	10.1186/s13020-022-00685-6
36251941	2022	2022-10-17	10.1002/cbdv.202200685
35370667	2022	2022-04-04	10.3389/fphar.2022.807651
35455411	2022	2022-04-23	10.3390/ph15040414
34737779	2021	2021-11-05	10.1155/2021/6034147
21412698	2011	2011-03-18	10.1055/s-0030-1270904
24622768	2014	2014-03-14	10.1038/psp.2014.1
36330377	2022	2022-11-04	10.1007/s13205-022-03401-1
35236335	2022	2022-03-03	10.1186/s12906-022-03530-3
34007265	2021	2021-05-19	10.1155/2021/9959634
36158237	2022	2022-09-26	10.2147/DDDT.S376984
35310032	2022	2022-03-21	10.1155/2022/5436979
29857294	2018	2018-06-02	10.1016/j.biopha.2018.04.054
36245784	2022	2022-10-17	10.1155/2022/8774913
35170506	2022	2022-02-16	10.1097/CM9.0000000000001958
36467079	2022	2022-12-05	10.3389/fphar.2022.1064498
32285909	2020	2020-04-15	10.1042/BSR20192920
36479197	2022	2022-12-08	10.3389/fphar.2022.1080645
33428599	2021	2021-01-11	10.18632/aging.202340
35770417	2022	2022-06-30	10.2174/1386207325666220629121318
36052855	2022	2022-09-02	10.3892/mmr.2022.12840
35970316	2022	2022-08-15	10.1016/j.jep.2022.115628
31229537	2019	2019-06-24	10.1016/j.ejphar.2019.172484
34566646	2021	2021-09-27	10.3389/fphar.2021.722016
35690102	2022	2022-06-11	10.1016/j.ab.2022.114774
35484881	2022	2022-04-29	10.1111/jfbc.14204
36292949	2022	2022-10-27	10.3390/ijms232012097
36016552	2022	2022-08-26	10.3389/fphar.2022.986072
35807320	2022	2022-07-09	10.3390/molecules27134075
35183931	2022	2022-02-20	10.1016/j.phymed.2022.153986
36626523	2022	2023-01-10	10.1097/MD.0000000000032165
34997709	2021	2022-01-08	10.31083/j.jin2004087
34899351	2021	2021-12-13	10.3389/fphar.2021.789430
35933696	2022	2022-08-07	10.1111/jfbc.14363
31412658	2019	2019-08-16	10.3390/biom9080362
33421914	2021	2021-01-09	10.1016/j.bmc.2020.115992
34139282	2021	2021-06-17	10.1016/j.jep.2021.114336
34047948	2021	2021-05-28	10.1007/s11655-021-2867-y
34080967	2022	2021-06-03	10.2174/1573409917666210602162016
33845144	2021	2021-04-12	10.1016/j.jep.2021.114107
25922610	2015	2015-04-30	10.1155/2015/492470
35140607	2022	2022-02-10	10.3389/fphar.2021.806829
36534045	2022	2022-12-19	10.3389/fphar.2022.1025104
36306461	2022	2022-10-28	10.2174/1573409919666221028120329
36438925	2022	2022-11-28	10.7150/ijms.77451
34089287	2021	2021-06-05	10.1111/dth.15023
34987553	2021	2022-01-06	10.3389/fgene.2021.799799
34568314	2021	2021-09-27	10.3389/fcell.2021.685954
23983798	2013	2013-08-29	10.1155/2013/731969
35899122	2022	2022-07-28	10.3389/fphar.2022.942955
36072867	2022	2022-09-08	10.3389/fcvm.2022.969553
35230627	2022	2022-03-01	10.1007/s11011-022-00930-9
36530790	2022	2022-12-19	10.2147/DDDT.S387893
36615338	2022	2023-01-08	10.3390/molecules28010146
35963324	2022	2022-08-13	10.1016/j.ejphar.2022.175193
35570754	2022	2022-05-16	10.1002/pca.3134
36471753	2022	2022-12-06	10.1155/2022/1873004
36110545	2022	2022-09-16	10.3389/fphar.2022.961012
36271672	2022	2022-10-22	10.1111/jcmm.17573
35848974	2022	2022-07-18	10.19852/j.cnki.jtcm.20220519.002
33275529	2020	2020-12-04	10.1089/omi.2020.0156
36355157	2022	2022-11-10	10.3390/metabo12111074
36016675	2022	2022-08-26	10.1155/2022/2624434
22833955	2010	2012-07-27	10.4155/tde.10.64
35260672	2022	2022-03-09	10.1038/s41598-022-07815-y
36385377	2022	2022-11-17	10.1111/jfbc.14492
33519941	2021	2021-02-01	10.1155/2021/2135394
36336891	2022	2022-11-07	10.12659/MSM.937564
35401159	2022	2022-04-11	10.3389/fphar.2022.805984
35845631	2022	2022-07-18	10.3389/fpls.2022.927336
35633112	2022	2022-05-28	10.1002/bmc.5417
32454870	2020	2020-05-27	10.1155/2020/7370304
35123452	2022	2022-02-06	10.1186/s12906-022-03509-0
35366129	2022	2022-04-02	10.1007/s11011-022-00970-1
33936241	2021	2021-05-03	10.1155/2021/6665130
36273619	2022	2022-10-23	10.1016/j.ejphar.2022.175331
35295262	2022	2022-03-17	10.3389/fcvm.2022.827975
35716119	2022	2022-06-18	10.1002/prp2.976
36304300	2022	2022-10-28	10.3389/fbinf.2022.932114
29201170	2017	2017-12-05	10.3892/etm.2017.5170
36313293	2022	2022-10-31	10.3389/fphar.2022.1033874
31368545	2019	2019-08-02	10.1111/jfbc.12955
33746752	2021	2021-03-22	10.3389/fphar.2021.613104
32656498	2020	2020-07-14	10.15698/cst2020.07.224
33790973	2021	2021-04-01	10.1155/2021/5526778
36321233	2022	2022-11-02	10.2174/1386207326666221031115440
35411258	2022	2022-04-12	10.7717/peerj.13148
32454869	2020	2020-05-27	10.1155/2020/7193832
36618800	2022	2023-01-09	10.21037/atm-22-5523
35537009	2022	2022-05-10	10.18632/aging.204055
34927488	2022	2021-12-20	10.1080/14786419.2021.2018433
33324095	2020	2020-12-16	10.2147/BCTT.S284076
35049882	2021	2022-01-20	10.3390/md20010027
35526732	2022	2022-05-08	10.1016/j.jep.2022.115345
35795911	2022	2022-07-07	10.1002/pca.3159
35026513	2022	2022-01-13	10.1016/j.phymed.2021.153898
36040357	2022	2022-08-30	10.1002/cbdv.202200719
33116398	2020	2020-10-29	10.2147/DDDT.S265198
31341490	2019	2019-07-26	10.1155/2019/3630260
35789496	2022	2022-07-05	10.1002/bmc.5441
33769143	2022	2021-03-26	10.1080/14786419.2021.1904923
35372563	2022	2022-04-04	10.3389/fvets.2022.849518
27110264	2016	2016-04-26	10.1155/2016/3246946
35355655	2022	2022-03-31	10.2147/DDDT.S348335
35875572	2022	2022-07-25	10.3389/fmicb.2022.931967
36467049	2022	2022-12-05	10.3389/fphar.2022.1049586
36145718	2022	2022-09-23	10.3390/pharmaceutics14091970
35819372	2022	2022-07-12	10.1080/13880209.2022.2093384
36201277	2022	2022-10-06	10.2174/1573409918666221006122426
35841592	2022	2022-07-16	10.1002/cbdv.202200295
36411165	2022	2022-11-21	10.1016/j.asjsur.2022.11.047
35616518	2022	2022-05-26	10.1039/d2fo00952h
36265206	2022	2022-10-20	10.1016/j.jchromb.2022.123498
35458596	2022	2022-04-23	10.3390/molecules27082398
35845577	2022	2022-07-18	10.1155/2022/2264394
35165507	2022	2022-02-15	10.7150/ijms.67116
26435225	2015	2015-10-06	10.1016/j.jep.2015.09.034
36434777	2022	2022-11-26	10.1080/14786419.2022.2149520
34853601	2021	2021-12-02	10.1155/2021/6642171
34397328	2022	2021-08-16	10.2174/1386207324666210816122629
35378831	2022	2022-04-05	10.2147/DMSO.S350062
35697725	2022	2022-06-13	10.1038/s41598-022-13911-w
36238092	2022	2022-10-14	10.3389/fchem.2022.981173
36037773	2022	2022-08-29	10.1016/j.phymed.2022.154413
28074099	2016	2017-01-12	10.1155/2016/2960372
36249962	2022	2022-10-17	10.1002/fsn3.2938
34397325	2022	2021-08-16	10.2174/1386207324666210816141436
36192741	2022	2022-10-03	10.1186/s12906-022-03738-3
33368466	2021	2020-12-28	10.1111/and.13943
33790972	2021	2021-04-01	10.1155/2021/1072975
35691835	2022	2022-06-12	10.5650/jos.ess21278
35598237	2022	2022-05-22	10.2174/1386207325666220519112846
34241801	2022	2021-07-09	10.1007/s11655-021-3296-7
36484971	2022	2022-12-09	10.1007/s11011-022-01137-8
35548342	2022	2022-05-13	10.3389/fphar.2022.884480
35235611	2022	2022-03-02	10.1371/journal.pone.0264786
36246984	2022	2022-10-17	10.1155/2022/2399462
35872979	2022	2022-07-25	10.3389/fendo.2022.918469
36046534	2022	2022-09-01	10.1016/j.heliyon.2022.e10201
34866494	2022	2021-12-06	10.1080/14786419.2021.2010198
35915792	2022	2022-08-02	10.1155/2022/4336870
36003992	2022	2022-08-25	10.1155/2022/3528732
36500998	2022	2022-12-11	10.3390/nu14234968
33603425	2021	2021-02-19	10.2147/DMSO.S291638
36027704	2022	2022-08-26	10.1016/j.jchromb.2022.123416
28451385	2017	2017-04-29	10.3892/br.2017.853
35728292	2022	2022-06-21	10.1016/j.bioorg.2022.105975
35957516	2022	2022-08-12	10.1002/cbdv.202200542
34483900	2021	2021-09-06	10.3389/fphar.2021.683645
36242028	2022	2022-10-14	10.1186/s12906-022-03748-1
35546810	2018	2022-05-13	10.1039/c8ra04886j
33790218	2021	2021-04-01	10.12659/MSM.930166
35652399	2022	2022-06-02	10.2174/1871520622666220601090838
36467070	2022	2022-12-05	10.3389/fphar.2022.1089017
35115762	2022	2022-02-04	10.2147/DDDT.S348028
35431901	2022	2022-04-18	10.3389/fnagi.2022.873929
36613632	2022	2023-01-08	10.3390/ijms24010187
36506573	2022	2022-12-12	10.3389/fphar.2022.1054803
35420511	2022	2022-04-14	10.1080/21655979.2022.2062104
36195983	2022	2022-10-05	10.1002/rcm.9411
23737854	2013	2013-06-06	10.1155/2013/915343
36624749	2022	2023-01-10	10.1155/2022/8000126
35484722	2022	2022-04-29	10.1002/bmc.5389
34958803	2022	2021-12-27	10.1016/j.fct.2021.112779
35610010	2022	2022-05-24	10.19852/j.cnki.jtcm.2022.03.007
35151160	2022	2022-02-12	10.1016/j.biopha.2022.112692
35433834	2022	2022-04-18	10.3389/fmolb.2022.818285
34803705	2021	2021-11-22	10.3389/fphar.2021.761883
36165002	2022	2022-09-27	10.1097/WNR.0000000000001837
35668772	2022	2022-06-07	10.1155/2022/9599090
35676706	2022	2022-06-08	10.1186/s12906-022-03631-z
35638750	2022	2022-05-31	10.1002/jssc.202200128
36394096	2022	2022-11-17	10.1111/jfbc.14502
35985135	2022	2022-08-19	10.1016/j.jpba.2022.114947
35480991	2022	2022-04-28	10.2147/IJGM.S345884
35840058	2022	2022-07-15	10.1016/j.jep.2022.115531
35101249	2022	2022-02-01	10.1016/S1875-5364(22)60144-4
34349657	2021	2021-08-05	10.3389/fphar.2021.708479
34859918	2022	2021-12-03	10.1002/jcla.24157
36117130	2022	2022-09-18	10.1002/pca.3173
36059960	2022	2022-09-05	10.3389/fphar.2022.977921
35267996	2022	2022-03-10	10.3390/nu14051020
34825814	2022	2021-11-26	10.23736/S0026-4806.21.07878-2
31447694	2019	2019-08-27	10.3389/fphys.2019.01004
34969089	2022	2021-12-30	10.1093/jpp/rgab166
34690779	2021	2021-10-25	10.3389/fphar.2021.748501
36118934	2021	2022-09-19	10.1016/j.chmed.2021.05.001
36091836	2022	2022-09-12	10.3389/fphar.2022.893244
35860432	2022	2022-07-21	10.1155/2022/6362617
33831383	2021	2021-04-08	10.1016/j.cbi.2021.109465
[truncated: 5,290 more rows]

## Sheet: Records for case analysis 79
Records for case analysis 79
PMID	Publication Year	Create Date	DOI
33424585	2020	2020-12-04	10.3389/fphar.2020.567088
38738174	2024	2024-04-22	10.3389/fphar.2024.1360030
38794213	2024	2024-05-16	10.3390/ph17050643
36924863	2023	2023-06-28	10.1016/j.jep.2023.116384
37719360	2023	2023-09-12	10.2147/DDDT.S417954
37793997	2024	2023-10-04	10.1111/cbdd.14363
39211446	2024	2024-08-15	10.3389/fendo.2024.1373054
33845144	2021	2021-04-14	10.1016/j.jep.2021.114107
38029626	2024	2023-11-12	10.1016/j.phymed.2023.155212
34536264	2021	2021-09-18	10.1002/ar.24770
31542470	2020	2019-09-19	10.1016/j.jep.2019.112247
32851964	2021	2021-02-28	10.2174/1573406416666200826101205
33430939	2021	2021-01-11	10.1186/s13040-020-00232-9
39068852	2024	2024-07-27	10.1016/j.biopha.2024.117195
35846732	2022	2022-07-12	10.1016/j.molstruc.2022.133709
37586159	2023	2023-08-12	10.1016/j.phymed.2023.155023
33509516	2020	2020-12-08	10.1016/j.foodres.2020.109970
37480968	2024	2023-07-20	10.1016/j.jep.2023.116937
36694450	2023	2023-01-24	10.1080/21655979.2022.2086379
33865425	2021	2021-04-17	10.1186/s13020-021-00442-1
35760567	2022	2022-06-27	10.1080/13880209.2022.2086583
39211446	2024	2024-08-15	10.3389/fendo.2024.1373054
35295341	2022	2022-02-28	10.3389/fphar.2022.794405
36070047	2022	2022-09-07	10.1007/s11011-022-01067-5
33618131	2021	2021-02-04	10.1016/j.jpba.2021.113949
34867405	2021	2021-11-19	10.3389/fphar.2021.773562
36560929	2022	2022-12-06	10.3389/fnbeh.2022.1061877
36437813	2023	2022-12-11	10.1002/jssc.202200678
35700854	2022	2022-06-11	10.1016/j.jep.2022.115441
34875999	2021	2021-12-07	10.1186/s10020-021-00414-z
34997709	2021	2021-12-30	10.31083/j.jin2004087
24598793	2014	2014-03-05	10.1371/journal.pone.0089123
32763417	2020	2020-08-05	10.1016/j.jep.2020.113217
34753385	2021	2021-12-02	10.1080/21655979.2021.1996317
32632717	2020	2020-07-06	10.1007/s11655-020-3476-x
31937840	2020	2020-01-14	10.1038/s41598-019-57199-9
36224334	2022	2022-11-12	10.1038/s41598-022-22112-4
39909468	2025	2025-02-06	10.1111/cbdd.70061
34753385	2024	2024-08-22	10.1016/j.iliver.2024.100115
40113718	2025	2025-03-20	10.1007/s10528-025-11075-6
39770551	2024	2024-12-18	10.3390/ph17121707
39800034	2025	2025-01-10	10.1016/j.ijbiomac.2025.139767
38853122	2024	2024-05-10	10.1016/j.phymed.2024.155728
34793885	2022	2021-11-15	10.1016/j.jep.2021.114836
38301986	2024	2024-01-30	10.1016/j.jep.2024.117739
39064924	2024	2024-07-17	10.3390/molecules29143346
40036484	2025	2025-03-18	10.1021/acs.analchem.4c06682
39150414	2024	2024-08-28	10.1021/acs.jafc.4c04994
39914330	2025	2025-06-15	10.1016/j.jpba.2025.116736
35559233	2022	2022-04-26	10.3389/fphar.2022.875700
36644384	2023	2022-04-18	10.1016/j.jgr.2022.04.001
38203330	2023	2023-12-21	10.3390/ijms25010156
36566006	2023	2022-12-21	10.1016/j.ejphar.2022.175479
23415946	2013	2013-02-14	10.1016/j.jep.2013.02.004
35459282	2022	2022-04-22	10.1038/s41598-022-10509-0
38533054	2024	2024-03-15	10.1016/j.heliyon.2024.e27829
39061044	2024	2024-07-26	10.1186/s12906-024-04572-5
36895345	2023	2023-02-20	10.1016/j.heliyon.2023.e13877
35379271	2022	2022-04-04	10.1186/s13020-022-00597-5
38197310	2023	2023-11-22	10.1093/bib/bbad518
40217538	2025	2025-04-11	10.1186/s13020-025-01094-1
37874574	2023	2023-10-24	10.1001/jama.2023.19524
37031957	2023	2023-05-19	10.1093/bib/bbad120
39309832	2024	2024-09-06	10.1016/j.heliyon.2024.e37371
40207407	2025	2025-04-10	10.1002/cbdv.202500214
39877349	2025	2025-01-14	10.3389/fimmu.2024.1512519
39581285	2025	2025-01-13	10.1016/j.jep.2024.119151
40086050	2025	2025-03-06	10.1016/j.jpba.2025.116794
38617795	2024	2024-04-15	10.2147/IJN.S449268
36660249	2023	2023-01-20	10.2147/DDDT.S391978
40198539	2025	2025-04-08	10.1186/s40643-025-00869-6
40515965	2025	2025-06-14	10.1007/s11030-025-11246-y
36343798	2023	2022-11-07	10.1016/j.jep.2022.115876
38617795	2024	2024-04-15	10.2147/IJN.S449268
40290429	2025	2025-04-28	10.3389/fphar.2025.1511701
35379217	2020	2020-10-28	10.1016/j.tifs.2020.10.024
32754038	2020	2020-08-06	10.3389/fphar.2020.01054
33643031	2021	2021-03-01	10.3389/fphar.2020.575294
38348352	2024	2024-02-13	10.3389/fphar.2023.1315965
